# Supplementary material for: Relationship between spatial pattern and function of urban land use in Changchun, China
Source: PLoS One. 2023 Sep 8;18(9):e0291121. doi: 10.1371/journal.pone.0291121 (PMC10490841; doi:10.1371/journal.pone.0291121)
Supplement: S1 Table — (XLSX) [file pone.0291121.s001.xlsx]

## Sheet: Sheet1
ID	land use density	Proportion of residential land	Proportion of industrial land	Proportion of commercial land	Proportion of land for public facilities	Proportion of green land	Proportion of living land	Number of public transport stops	Total thermal value	Population	Number of primary and secondary schools	Number of hospitals	Number of hotels	Number of banks	mixed land use function index	NPD	NRD	NAD	NBD	NTD	MPD	MRD	MAD	MBD	MTD
1	0	0	0	0	0	0	0	0	123293	114.238	0	0	0	0	0	0	0	0	0	0	0	0	0	0	0
2	0	0	0	0	0	0	0	0	144939	138.86	0	0	0	0	0	0	0	0	0	0	0	0	0	0	0
3	0	0	0	0	0	0	0	0	59357	55.982	0	0	0	0	0	0	0	0	0	0	0	0	0	0	0
4	0	0	0	0	0	0	0	0	189622	176.273	0	0	0	0	0	0	0	0	0	0	0	0	0	0	0
5	0	0	0	0	0	0	0	0	250000	236.852	0	0	0	0	0	0	0	0	0	0	0	0	0	0	0
6	0	0	0	0	0	0	0	0	250000	236.852	0	0	0	0	0	0	0	0	0	0	0	0	0	0	0
7	0	0	0	0	0	0	0	0	192190	193.347	0	0	0	0	0	0	0	0	0	0	0	0	0	0	0
8	0.060484	0	0	0	0	1	0	0	207117	194.194	0	0	0	0	0	0.122689	0.207505	0	0	0	0	0	0	0	0
9	0	0	0	0	0	0	0	0	250000	236.852	0	0	0	0	0	0	0	0	0	0	0	0	0	0	0
10	0	0	0	0	0	0	0	0	250000	236.852	0	0	0	0	0	0	0	0	0	0	0	0	0	0	0
11	0	0	0	0	0	0	0	0	250000	236.852	0	0	0	0	0	0	0	0	0	0	0	0	0	0	0
12	0	0	0	0	0	0	0	0	250000	236.852	0	0	0	0	0	0	0	0	0	0	0	0	0	0	0
13	0	0	0	0	0	0	0	0	248002	236.55	0	0	0	0	0	0	0	0	0	0	0	0	0	0	0
14	0	0	0	0	0	0	0	0	172559	168.649	0	0	0	0	0	0	0	0	0	0	0	0	0	0	0
15	0	0	0	0	0	0	0	0	159138	145.217	0	0	0	0	0	0	0	0	0	0	0	0	0	0	0
16	0	0	0	0	0	0	0	0	250000	236.852	0	0	0	0	0	0	0	0	0	0	0	0	0	0	0
17	0	0	0	0	0	0	0	0	250000	236.852	0	0	0	0	0	0	0	0	0	0	0	0	0	0	0
18	0	0	0	0	0	0	0	0	250000	236.852	0	0	0	0	0	0	0	0	0	0	0	0	0	0	0
19	0	0	0	0	0	0	0	0	250000	236.852	0	0	0	0	0	0	0	0	0	0	0	0	0	0	0
20	0	0	0	0	0	0	0	0	250000	236.852	0	0	0	0	0	0	0	0	0	0	0	0	0	0	0
21	0	0	0	0	0	0	0	0	250000	236.852	0	0	0	0	0	0	0	0	0	0	0	0	0	0	0
22	0	0	0	0	0	0	0	0	250000	236.852	0	0	0	0	0	0	0	0	0	0	0	0	0	0	0
23	0	0	0	0	0	0	0	0	198440	193.831	0	0	0	0	0	0	0	0	0	0	0	0	0	0	0
24	0	0	0	0	0	0	0	0	13870	16.4435	0	0	0	0	0	0	0	0	0	0	0	0	0	0	0
25	0.513286	0	0	0	0	1	0	0	140306	128.176	0	0	0	0	0	0.188746	0.32131	0	0	0	0	0	0	0	0
26	0.00793448	0	0	0	0	1	0	1	250000	236.781	0	0	0	0	8.1e-11	0.0775892	0.130897	0	0	0.115882	0.000779907	0.00131574	0	0	0.00116482
27	0	0	0	0	0	0	0	0	250000	236.852	0	0	0	0	0	0	0	0	0	0	0	0	0	0	0
28	0	0	0	0	0	0	0	0	250000	236.852	0	0	0	0	0	0	0	0	0	0	0	0	0	0	0
29	0	0	0	0	0	0	0	0	250000	236.852	0	0	0	0	0	0	0	0	0	0	0	0	0	0	0
30	0	0	0	0	0	0	0	0	250000	236.852	0	0	0	0	0	0	0	0	0	0	0	0	0	0	0
31	0	0	0	0	0	0	0	0	250000	236.852	0	0	0	0	0	0	0	0	0	0	0	0	0	0	0
32	0	0	0	0	0	0	0	0	250000	236.852	0	0	0	0	0	0	0	0	0	0	0	0	0	0	0
33	0	0	0	0	0	0	0	0	250000	236.852	0	0	0	0	0	0	0	0	0	0	0	0	0	0	0
34	0	0	0	0	0	0	0	0	250000	236.852	0	0	0	0	0	0	0	0	0	0	0	0	0	0	0
35	0	0	0	0	0	0	0	0	178879	182.123	0	0	0	0	0	0	0	0	0	0	0	0	0	0	0
36	0.0918592	0	0	0	0	1	0	0	28460	23.6829	0	0	0	0	0	0.0804868	0.140251	0	0	0	0	0	0	0	0
37	0.855705	0	0	0	0	1	0	0	235584	220.924	0	0	0	0	0	0.24574	0.415607	0	0	0	0	0	0	0	0
38	0.508098	0	0	0	0	1	0	0	250000	236.852	0	0	0	0	0	0.219503	0.370286	0	0	0	0	0	0	0	0
39	0.0745211	0	0	0	0	1	0	0	250000	236.852	0	0	0	0	0	0.135839	0.22915	0	0	0	0	0	0	0	0
40	0	0	0	0	0	0	0	0	250000	236.852	0	0	0	0	0	0	0	0	0	0	0	0	0	0	0
41	0	0	0	0	0	0	0	0	250000	236.852	0	0	0	0	0	0	0	0	0	0	0	0	0	0	0
42	0	0	0	0	0	0	0	0	250000	236.852	0	0	0	0	0	0	0	0	0	0	0	0	0	0	0
43	0	0	0	0	0	0	0	0	250000	234.847	0	0	0	0	0	0	0	0	0	0	0	0	0	0	0
44	0	0	0	0	0	0	0	0	250000	234.879	0	0	0	0	0	0	0	0	0	0	0	0	0	0	0
45	0	0	0	0	0	0	0	0	250000	236.587	0	0	0	0	0	0	0	0	0	0	0	0	0	0	0
46	0	0	0	0	0	0	0	0	249386	236.438	0	0	0	0	0	0	0	0	0	0	0	0	0	0	0
47	0	0	0	0	0	0	0	0	110512	105.792	0	0	0	0	0	0	0	0	0	0	0	0	0	0	0
48	0	0	0	0	0	0	0	0	30558	26.7732	0	0	0	0	0	0	0	0	0	0	0	0	0	0	0
49	0	0	0	0	0	0	0	0	163294	151.985	0	0	0	0	0	0	0	0	0	0	0	0	0	0	0
50	0.398095	0	0	0	0	1	0	0	247094	233.447	0	0	0	0	0	0.205769	0.347358	0	0	0	0	0	0	0	0
51	0.0298043	0	0	0	0	1	0	0	250000	236.852	0	0	0	0	0	0.108025	0.18223	0	0	0	0	0	0	0	0
52	0.703367	0	0.335025	0	0	0.66504	0	0	250000	236.852	0	0	0	0	0.637642	0.238095	0.401648	0	0	0	0.232326	0.391917	0	0	0
53	0.19225	0	0.00282708	0	0	0.998064	0	0	250000	236.852	0	0	0	0	0.0185245	0.172155	0.290413	0	0	0	0.095916	0.161803	0	0	0
54	0.0698705	0	0	0	0.999999	0	0.999999	0	250000	236.852	0	0	0	0	7.53331e-07	0.133668	0.225488	0	0	0	0.00765951	0.012921	0	0	0
55	0.0863717	0	0	0	0.999999	0	0.999999	0	250000	236.564	0	0	0	0	1.35504e-06	0.140901	0.237762	0	0	0	0.00886768	0.0149637	0	0	0
56	0.0198229	0	0	0	0.999996	0	0.999996	0	250000	231.676	0	0	0	0	4.48784e-06	0.0970168	0.164567	0	0	0	0.0119005	0.0201864	0	0	0
57	0	0	0	0	0	0	0	0	250000	231.427	0	0	0	0	0	0	0	0	0	0	0	0	0	0	0
58	0	0	0	0	0	0	0	1	250000	232.708	0	0	0	0	0	0	0	0	0	0	0	0	0	0	0
59	0	0	0	0	0	0	0	0	201665	195.254	0	0	0	0	0	0	0	0	0	0	0	0	0	0	0
60	0	0	0	0	0	0	0	0	18360	19.7211	0	0	0	0	0	0	0	0	0	0	0	0	0	0	0
61	0.0183563	0	1	0	0	0	0	0	72120	65.0731	0	0	0	0	8.5e-11	0.0692838	0.118311	0	0	0	0.000571531	0.000975964	0	0	0
62	0.268069	0	1	0	0	0	0	0	226075	212.181	0	0	0	0	1e-11	0.182001	0.307744	0	0	0	0.000449792	0.000760551	0	0	0
63	0	0	0	0	0	0	0	1	250000	236.852	0	0	0	0	0	0	0	0	0	0	0	0	0	0	0
64	0.390092	0	0	0	0	1	0	0	250000	236.852	0	0	0	0	0	0.205469	0.346611	0	0	0	0	0	0	0	0
65	0.0116578	0	1	0	0	0	0	0	250000	236.852	0	0	0	0	0	0.0854297	0.144113	0	0	0	0	0	0	0	0
66	0.628756	0	1	0	0	0	0	1	295437	235.97	0	0	0	0	3.12e-10	0.231297	0.407195	0	0	0.345746	0.00109166	0.00192185	0	0	0.00163183
67	0.901747	0	0.703354	0	0	0.298427	0	0	453852	234.984	0	0	0	0	0.608373	0.252852	0.496095	0	0	0	0.229159	0.44961	0	0	0
68	0.362876	0	0.291261	0	0.300371	0.408368	0.300371	0	327575	234.556	0	0	0	0	1.08628	0.201297	0.364194	0	0	0	0.264778	0.479047	0	0	0
69	0.41105	0	0	0	1	0	1	0	250000	235.139	0	0	0	0	0	0.207797	0.351175	0	0	0	0	0	0	0	0
70	0.339006	0	0	0	1	0	1	1	250000	231.427	0	0	0	0	0	0.197238	0.334659	0	0	0.296271	0	0	0	0	0
71	0	0	0	0	0	0	0	0	250000	231.427	0	0	0	0	0	0	0	0	0	0	0	0	0	0	0
72	0	0	0	0	0	0	0	0	250000	231.427	0	0	0	0	0	0	0	0	0	0	0	0	0	0	0
73	0	0	0	0	0	0	0	0	250000	231.427	0	0	0	0	0	0	0	0	0	0	0	0	0	0	0
74	0	0	0	0	0	0	0	0	95236	117.207	0	0	0	0	0	0	0	0	0	0	0	0	0	0	0
75	0.0914129	0	1	0	0	0	0	0	109386	76.3144	0	0	0	0	0	0.107706	0.196136	0	0	0	0	0	0	0	0
76	0.242272	0	1	0	0	0	0	0	174245	168.347	0	0	0	0	0	0.16748	0.281146	0	0	0	0	0	0	0	0
77	0.505315	0	1	0	0	0	0	0	248986	236.136	0	0	0	0	0	0.219036	0.369402	0	0	0	0	0	0	0	0
78	0.340614	0	1	0	0	0	0	1	250000	236.852	0	0	0	0	0	0.198619	0.335055	0	0	0.296621	0	0	0	0	0
79	0.110008	0	1	0	0	0	0	0	250000	236.852	0	0	0	0	1.1e-11	0.149731	0.252584	0	0	0	0.000473481	0.000798727	0	0	0
80	0.404641	0	0	0	0	1	0	1	250000	236.852	0	0	0	0	0	0.207358	0.349798	0	0	0.309674	0	0	0	0	0
81	0	0	0	0	0	0	0	0	305333	234.839	0	0	0	0	0	0	0	0	0	0	0	0	0	0	0
82	0	0	0	0	0	0	0	0	482585	231.569	0	0	0	0	0	0	0	0	0	0	0	0	0	0	0
83	0.117563	0.658052	0.341948	0	0	0	0.658052	0	500000	231.427	0	0	0	0	0.642319	0.151358	0.305404	0	0	0	0.231407	0.466923	0	0	0
84	0.359292	0.990908	0.00909207	0	0	0	0.990908	1	352720	231.427	0	0	0	0	0.0517865	0.200125	0.370071	0	0	0.300607	0.123308	0.228022	0	0	0.185221
85	0.476485	0.0327336	0.652984	0	0.129408	0.305028	0.162142	0	250000	232.201	0	0	0	0	1.01702	0.214938	0.364387	0	0	0	0.259796	0.440436	0	0	0
86	0.345759	0	0.0705455	0	0	0.950381	0	0	250000	231.427	0	0	0	0	0.235419	0.198213	0.336313	0	0	0	0.180052	0.305499	0	0	0
87	0.175907	0	0	0	0	1	0	0	250000	231.427	0	0	0	0	3.2e-11	0.167402	0.284035	0	0	0	0.000614789	0.00104313	0	0	0
88	4.88668e-05	0	0	0	0	1	0	0	250000	231.427	0	0	0	0	1.449e-09	0.0216119	0.0366694	0	0	0	0.0015948	0.00270593	0	0	0
89	0	0	0	0	0	0	0	0	250000	231.708	0	0	0	0	0	0	0	0	0	0	0	0	0	0	0
90	0	0	0	0	0	0	0	0	250000	587.126	0	0	0	0	0	0	0	0	0	0	0	0	0	0	0
91	0	0	0	0	0	0	0	0	250000	702.161	0	0	0	0	0	0	0	0	0	0	0	0	0	0	0
92	0	0	0	0	0	0	0	0	241070	666.199	0	0	0	0	0	0	0	0	0	0	0	0	0	0	0
93	0	0	0	0	0	0	0	0	47426	158.259	0	0	0	0	0	0	0	0	0	0	0	0	0	0	0
94	0.0396103	0	1	0	0	0	0	0	63570	71.6933	0	0	0	0	0	0.0860313	0.138941	0	0	0	0	0	0	0	0
95	0.0564008	0	1	0	0	0	0	0	60462	74.713	0	0	0	0	6.99996e-12	0.0949523	0.149885	0	0	0	0.000316926	0.000500276	0	0	0
96	0	0	0	0	0	0	0	0	159379	72.8495	0	0	0	0	0	0	0	0	0	0	0	0	0	0	0
97	0	0	0	0	0	0	0	0	94110	40.5036	0	0	0	0	0	0	0	0	0	0	0	0	0	0	0
98	0.18249	1	0	0	0	0	1	0	111403	47.4524	0	0	0	0	9.00002e-12	0.113687	0.234207	0	0	0	0.000301273	0.000620655	0	0	0
99	0	0	0	0	0	0	0	0	136931	54.5007	0	0	0	0	0	0	0	0	0	0	0	0	0	0	0
100	0	0	0	0	0	0	0	0	240998	47.8787	0	0	0	0	0	0	0	0	0	0	0	0	0	0	0
101	0.00345466	1	0	0	0	0	1	0	349419	81.7478	0	0	0	0	0	0.048312	0.115612	0	0	0	0	0	0	0	0
102	0.0334313	1	0	0	0	0	1	0	289363	67.0946	0	0	0	0	1.1e-11	0.0811045	0.19452	0	0	0	0.000345426	0.000828464	0	0	0
103	0.0353589	1	0	0	0	0	1	0	14280	6.69068	0	0	0	0	4.2e-11	0.0462197	0.0929762	0	0	0	0.000271341	0.000545833	0	0	0
104	0.000106872	1	0	0	0	0	1	0	44160	23.4282	0	0	0	0	6.92e-10	0.0148247	0.0289094	0	0	0	0.000747819	0.00145831	0	0	0
105	0.0145142	0	1	0	0	0	0	0	126166	114.28	0	0	0	0	0	0.07521	0.128307	0	0	0	0	0	0	0	0
106	0.460397	0	1	0	0	0	0	0	238443	226.314	0	0	0	0	0	0.211737	0.357022	0	0	0	0	0	0	0	0
107	0.665317	0	1	0	0	0	0	0	313588	236.852	0	0	0	0	0	0.234807	0.419191	0	0	0	0	0	0	0	0
108	0.00646493	0	1	0	0	0	0	1	359460	236.852	0	0	0	0	0	0.0737217	0.136182	0	0	0.110098	0	0	0	0	0
109	0	0	0	0	0	0	0	1	250000	236.852	0	0	0	0	0	0	0	0	0	0	0	0	0	0	0
110	0.196522	0	1	0	0	0	0	0	250000	236.852	0	0	0	0	5.99998e-12	0.173104	0.292013	0	0	0	0.000406904	0.000686416	0	0	0
111	0.228445	0	1	0	0	0	0	1	250000	236.478	0	0	0	0	0	0.179671	0.303211	0	0	0.268431	0	0	0	0	0
112	0.327315	0	0	0	0	1	0	0	250107	233.693	0	0	0	0	0	0.195992	0.331771	0	0	0	0	0	0	0	0
113	0	0	0	0	0	0	0	1	461668	231.629	0	0	0	0	0	0	0	0	0	0	0	0	0	0	0
114	0	0	0	0	0	0	0	0	500000	231.427	0	0	0	0	0	0	0	0	0	0	0	0	0	0	0
115	0.121635	1	0	0	0	0	1	0	491711	231.427	0	0	0	0	0	0.152652	0.306731	0	0	0	0	0	0	0	0
116	0.995595	0.827912	0	0	0	0.172111	0.827912	0	260535	231.427	0	0	0	0	0.459199	0.258202	0.442642	0	0	0	0.212784	0.364781	0	0	0
117	0.920774	0.362767	0.0201166	0	0.0150485	0.602416	0.377816	0	250000	231.427	0	0	0	0	0.814883	0.253208	0.429624	0	0	0	0.245591	0.4167	0	0	0
118	0.511464	0	0.00020279	0	0	0.999797	0	0	258578	231.427	0	0	0	0	0.00192716	0.218596	0.374039	0	0	0	0.0541587	0.0926707	0	0	0
119	0.341407	0	0	0	0	1	0	0	298515	231.427	0	0	0	0	0	0.197586	0.350449	0	0	0	0	0	0	0	0
120	0.344956	0	0	0	0	1	0	0	276428	231.427	0	0	0	0	5.99998e-12	0.198098	0.344668	0	0	0	0.000404554	0.000703879	0	0	0
121	0.271729	0	0	0	0	1	0	0	304679	455.251	0	0	0	0	4.00002e-12	0.22102	0.332705	0	0	0	0.000432926	0.000651691	0	0	0
122	0.0523571	0	0	0	0	1	0	0	250000	702.329	0	0	0	0	0	0.163198	0.209795	0	0	0	0	0	0	0	0
123	0	0	0	0	0	0	0	0	250000	702.329	0	0	0	0	0	0	0	0	0	0	0	0	0	0	0
124	0.127074	0	1	0	0	0	0	0	250000	702.329	0	0	0	0	0	0.203697	0.261857	0	0	0	0	0	0	0	0
125	0.147237	0	1	0	0	0	0	0	191122	547.018	0	0	0	0	1.4e-11	0.198536	0.254037	0	0	0	0.000619966	0.000793277	0	0	0
126	0	0	0	0	0	0	0	0	76223	220.419	0	0	0	0	0	0	0	0	0	0	0	0	0	0	0
127	0	0	0	0	0	0	0	1	145853	255.668	0	0	0	0	0	0	0	0	0	0	0	0	0	0	0
128	0.263471	1	0	0	0	0	1	0	491978	512.256	0	0	0	0	3.00004e-12	0.225886	0.372164	0	0	0	0.000414943	0.00068365	0	0	0
129	0.844302	0.940102	0.0416084	0	0.0182891	0	0.958392	0	471124	500.517	1	0	0	0	0.263542	0.300479	0.492576	0.416711	0	0	0.224596	0.368181	0.311475	0	0
130	0.182673	0.316666	0.221247	0	0.462086	0	0.778752	0	250000	233.544	0	0	0	0	1.05461	0.169374	0.286727	0	0	0	0.262543	0.444451	0	0	0
131	0	0	0	0	0	0	0	0	273259	116.358	0	0	0	0	0	0	0	0	0	0	0	0	0	0	0
132	0.00514685	1	0	0	0	0	1	0	470079	116.358	0	0	0	0	0	0.0583001	0.13756	0	0	0	0	0	0	0	0
133	0.274015	1	0	0	0	0	1	0	482789	116.358	0	0	0	0	4.00002e-12	0.157481	0.374066	0	0	0	0.000307822	0.000731173	0	0	0
134	0.0322276	1	0	0	0	0	1	0	470327	116.358	0	0	0	0	1.7131e-08	0.0922233	0.217632	0	0	0	0.00249017	0.00587639	0	0	0
135	0.289275	1	0	0	0	0	1	0	500000	116.358	0	0	0	0	0	0.159629	0.382504	0	0	0	0	0	0	0	0
136	0.549141	1	0	0	0	0	1	0	500000	116.358	0	0	0	0	0	0.187372	0.448982	0	0	0	0	0	0	0	0
137	0.557995	1	0	0	0	0	1	0	486014	113.103	1	0	0	0	0	0.186793	0.447595	0.375723	0	0	0	0	0	0	0
138	0.739698	1	0	0	0	0	1	0	314211	105.277	0	0	0	0	0	0.196871	0.43066	0	0	0	0	0	0	0	0
139	0.0278822	1	0	0	0	0	1	0	223408	103.981	0	0	0	0	0	0.0864779	0.174249	0	0	0	0	0	0	0	0
140	0	0	0	0	0	0	0	0	240333	111.471	0	0	0	0	0	0	0	0	0	0	0	0	0	0	0
141	0	0	0	0	0	0	0	0	23021	10.7128	0	0	0	0	0	0	0	0	0	0	0	0	0	0	0
142	0	0	0	0	0	0	0	0	164246	150.262	0	0	0	0	0	0	0	0	0	0	0	0	0	0	0
143	0.0343136	0	1	0	0	0	0	0	320458	235.437	0	0	0	0	0	0.11173	0.200851	0	0	0	0	0	0	0	0
144	0.656399	0	1	0	0	0	0	1	390781	236.852	0	0	0	0	0	0.234016	0.441408	0	0	0.349485	0	0	0	0	0
145	0.693193	0	1	0	0	0	0	1	251783	236.852	0	0	0	0	0	0.237229	0.400899	0	0	0.354283	0	0	0	0	0
146	0.730416	0	1	0	0	0	0	0	289928	236.852	0	0	0	0	0	0.240352	0.420756	0	0	0	0	0	0	0	0
147	0.0789288	0	1	0	0	0	0	0	250000	236.852	0	0	0	0	1.5e-11	0.137804	0.232466	0	0	0	0.000511655	0.000863124	0	0	0
148	0.127329	0	1	0	0	0	0	0	250000	236.852	0	0	0	0	0	0.155305	0.261989	0	0	0	0	0	0	0	0
149	0.0314731	0	1	0	0	0	0	0	250000	233.186	0	0	0	0	0	0.10908	0.184729	0	0	0	0	0	0	0	0
150	0.388258	0	0	0	0.082196	0.917804	0.082196	0	297947	231.427	0	0	0	0	0.2841	0.204042	0.361726	0	0	0	0.188715	0.334555	0	0	0
151	0.0519523	0	0	0	1	0	1	0	500000	231.427	0	0	0	0	4.17175e-07	0.123407	0.249005	0	0	0	0.00656929	0.0132552	0	0	0
152	0.0486613	0	0	0	1	0	1	0	500000	231.427	2	0	1	0	2.2539e-08	0.121404	0.244965	0.242809	0.157045	0	0.00316718	0.0063906	0.00633434	0.00409695	0
153	0.117895	1	0	0	0	0	1	0	500000	231.427	0	0	0	0	0	0.151465	0.30562	0	0	0	0	0	0	0	0
154	1	0.438002	0	0	0	0.563525	0.438002	0	419355	231.427	0	0	0	0	0.684791	0.258487	0.499127	0	0	0	0.235141	0.454046	0	0	0
155	0.998895	0	0	0	0	1	0	0	285049	231.427	0	0	0	0	0	0.258416	0.45308	0	0	0	0	0	0	0	0
156	0.967326	0	0	0	0	1	0	0	380340	231.427	0	0	0	0	4.00002e-12	0.256349	0.48306	0	0	0	0.000365556	0.000688849	0	0	0
157	0.770898	0.272816	0	0	0	0.727184	0.272816	0	490885	231.427	0	0	0	0	0.586039	0.242208	0.486474	0	0	0	0.226162	0.454247	0	0	0
158	0.859539	1	0	0	0	0	1	0	442505	247.075	0	0	0	0	0	0.252993	0.487092	0	0	0	0	0	0	0	0
159	0.299864	0.834412	0	0	0	0.165588	0.834412	0	475094	612.304	0	0	0	0	0.448821	0.243954	0.381058	0	0	0	0.269833	0.421481	0	0	0
160	0.347533	0.185342	0	0	0	0.814658	0.185342	0	264178	702.329	0	0	0	0	0.479397	0.261951	0.34142	0	0	0	0.283886	0.37001	0	0	0
161	0.294184	0	0	0	0	1	0	0	250000	702.329	0	0	0	0	0	0.251261	0.323002	0	0	0	0	0	0	0	0
162	0.54325	0	0.830371	0	0	0.1828	0	0	250000	702.329	0	0	0	0	0.464995	0.2929	0.37653	0	0	0	0.28173	0.36217	0	0	0
163	0.496039	0	1	0	0	0	0	0	250000	702.329	0	0	0	0	8.475e-09	0.286318	0.368069	0	0	0	0.00327345	0.00420809	0	0	0
164	0	0	0	0	0	0	0	0	250000	702.329	0	0	0	0	0	0	0	0	0	0	0	0	0	0	0
165	0	0	0	0	0	0	0	0	210268	611.696	0	0	0	0	0	0	0	0	0	0	0	0	0	0	0
166	0.0539962	0	1	0	0	0	0	0	26580	82.9289	0	0	0	0	2.2e-11	0.0964056	0.120724	0	0	0	0.000433129	0.000542387	0	0	0
167	0.00195869	0	1	0	0	0	0	0	49540	148.984	0	0	0	0	7.1e-11	0.0487093	0.0615596	0	0	0	0.000672101	0.000849413	0	0	0
168	0	0	0	0	0	0	0	0	28927	97.8861	0	0	0	0	0	0	0	0	0	0	0	0	0	0	0
169	0	0	0	0	0	0	0	0	3237	10.6586	0	0	0	0	0	0	0	0	0	0	0	0	0	0	0
170	0.126623	0	0	0	0	1	0	0	122816	338.103	0	0	0	0	0	0.169522	0.219032	0	0	0	0	0	0	0	0
171	0.013161	0	0	0	0	1	0	0	179382	526.446	0	0	0	0	0	0.107521	0.13672	0	0	0	0	0	0	0	0
172	0	0	0	0	0	0	0	0	247684	256.096	0	0	0	0	0	0	0	0	0	0	0	0	0	0	0
173	0.0764018	0	0	1	0	0	1	0	481209	503.218	0	0	0	0	1.05778e-07	0.165025	0.271597	0	0	0	0.00566074	0.00931639	0	0	0
174	0.00324596	1	0	0	0	0	1	0	500000	512.256	0	0	0	0	0	0.0752563	0.124493	0	0	0	0	0	0	0	0
175	0.221391	1	0	0	0	0	1	1	312412	327.858	0	0	1	0	0	0.19344	0.318081	0	0.22936	0.266334	0	0	0	0	0
176	0.448172	0	0	0.437093	0	0.562907	0.437093	0	252943	116.358	0	0	0	0	0.685212	0.178092	0.3599	0	0	0	0.198034	0.4002	0	0	0
177	0.237922	0.904538	0	0	0	0.095462	0.904538	0	432682	116.358	0	0	0	0	0.314996	0.152017	0.351331	0	0	0	0.163065	0.376863	0	0	0
178	0.433384	0.96706	0	0	0.0329394	0	1	0	500000	116.358	0	0	0	0	0.144816	0.176605	0.423181	0	0	0	0.134273	0.321745	0	0	0
179	0.728219	0.999497	0	0	0.000502989	0	1	0	500000	116.358	1	0	0	0	0.00432304	0.201071	0.481807	0.401584	0	0	0.0558124	0.133738	0.11147	0	0
180	0.547061	0.759333	0	0	0.240667	0	1	0	500000	116.358	0	0	0	0	0.551848	0.187194	0.448556	0	0	0	0.187602	0.449534	0	0	0
181	0.548664	1	0	0	0	0	1	1	500000	116.358	1	0	0	0	1.4442e-08	0.187331	0.448884	0.374143	0	0.334167	0.00238611	0.00571761	0.0047656	0	0.00425641
182	0.957124	1	0	0	0	0	1	1	500000	116.358	0	0	0	0	0	0.215291	0.515881	0	0	0.384042	0	0	0	0	0
183	0.744801	1	0	0	0	0	1	0	500000	116.358	1	0	0	0	0	0.202206	0.484527	0.40385	0	0	0	0	0	0	0
184	0.292035	1	0	0	0	0	1	0	337613	116.358	0	0	0	0	0	0.160008	0.347559	0	0	0	0	0	0	0	0
185	0	0	0	0	0	0	0	0	250000	116.358	0	0	0	0	0	0	0	0	0	0	0	0	0	0	0
186	0	0	0	0	0	0	0	0	250000	116.358	0	0	0	0	0	0	0	0	0	0	0	0	0	0	0
187	0	0	0	0	0	0	0	0	49471	22.8867	0	0	0	0	0	0	0	0	0	0	0	0	0	0	0
188	0	0	0	0	0	0	0	0	147694	122.125	0	0	0	0	0	0	0	0	0	0	0	0	0	0	0
189	0	0	0	0	0	0	0	0	484056	236.852	0	0	0	0	0	0	0	0	0	0	0	0	0	0	0
190	0.0851203	0	0	0	1	0	1	1	361720	236.852	0	0	0	0	3.16554e-07	0.140431	0.259816	0	0	0.209723	0.00616689	0.0114096	0	0	0.00920977
191	0.0341156	0	1	0	0	0	0	0	250000	236.852	0	0	0	0	4e-11	0.111736	0.18849	0	0	0	0.000653837	0.00110297	0	0	0
192	0.716784	0	1	0	0	0	0	0	250000	236.852	0	0	0	0	0	0.239222	0.40355	0	0	0	0	0	0	0	0
193	0.622841	0	1	0	0	0	0	0	250000	236.852	0	0	0	0	5.99998e-12	0.230966	0.389623	0	0	0	0.000406904	0.000686416	0	0	0
194	0.522255	0	1	0	0	0	0	1	250000	236.852	0	0	0	0	0	0.221017	0.372839	0	0	0.330071	0	0	0	0	0
195	0.0943	0	1	0	0	0	0	0	250000	235.887	0	0	0	0	0	0.143926	0.24304	0	0	0	0	0	0	0	0
196	0	0	0	0	0	0	0	0	250000	231.592	0	0	0	0	0	0	0	0	0	0	0	0	0	0	0
197	0.330963	0	0	0	0	1	0	0	351401	231.427	0	0	0	0	0	0.196058	0.36221	0	0	0	0	0	0	0	0
198	0.017954	0	0.156601	0	0.843398	0	0.843398	0	500000	231.427	0	0	0	0	0.433991	0.0946192	0.190919	0	0	0	0.209802	0.423329	0	0	0
199	0.0582223	0	0.950121	0	0.0498796	0	0.0498796	0	500000	231.427	0	0	0	0	0.19816	0.126973	0.2562	0	0	0	0.172462	0.347986	0	0	0
200	0.0860297	0.948196	0.0518045	0	0	0	0.948196	0	500000	231.427	0	0	0	0	0.203794	0.139991	0.282468	0	0	0	0.173675	0.350434	0	0	0
201	0.831807	0.374065	0	0	0	0.625935	0.374065	0	500000	231.427	0	0	0	0	0.661084	0.246856	0.498096	0	0	0	0.233079	0.470297	0	0	0
202	0.949709	0	0	0	0	1	0	1	500000	231.427	0	0	0	0	0	0.255174	0.514879	0	0	0.383296	0	0	0	0	0
203	0.757876	0.0137815	0	0	0	0.986219	0.0137815	0	500000	231.427	0	0	0	0	0.0727319	0.241178	0.486639	0	0	0	0.134236	0.270856	0	0	0
204	0.785114	0.981983	0	0	0	0.0180167	0.981983	1	500000	240.804	0	0	0	0	0.0902165	0.245745	0.490954	0	0	0.365485	0.143078	0.285844	0	0	0.212793
205	0.601597	1	0	0	0	0	1	0	500000	486.851	1	0	0	0	0	0.274164	0.45934	0.382857	0	0	0	0	0	0	0
206	0.487132	0.942456	0	0	0.0575442	0	1	1	500000	702.329	0	0	0	0	0.220156	0.285024	0.435732	0	0	0.324376	0.233697	0.357265	0	0	0.265962
207	0.333514	1	0	0	0	0	1	0	337438	702.329	0	0	0	0	0	0.259268	0.359246	0	0	0	0	0	0	0	0
208	0.213388	0	0	0	0	1	0	0	250000	702.329	0	0	0	0	0	0.23188	0.298087	0	0	0	0	0	0	0	0
209	0.438179	0	0.154334	0	0	0.874977	0	0	250000	702.329	0	0	0	0	0.405253	0.277577	0.356831	0	0	0	0.272209	0.34993	0	0	0
210	0.352363	0	0.296702	0	0	0.703298	0	0	250000	702.329	0	0	0	0	0.608044	0.262856	0.337907	0	0	0	0.301269	0.387288	0	0	0
211	0.0135131	0	0	0	0	1	0	0	250000	702.329	0	0	0	0	8.6e-11	0.116321	0.149534	0	0	0	0.00103895	0.00133559	0	0	0
212	0	0	0	0	0	0	0	0	250000	702.329	0	0	0	0	0	0	0	0	0	0	0	0	0	0	0
213	0.149923	0	1	0	0	0	0	0	245957	692.856	0	0	0	0	0	0.211574	0.271799	0	0	0	0	0	0	0	0
214	0.00555432	0	1	0	0	0	0	0	250000	702.329	0	0	0	0	0	0.0931382	0.119731	0	0	0	0	0	0	0	0
215	0	0	0	0	0	0	0	0	241013	684.05	0	0	0	0	0	0	0	0	0	0	0	0	0	0	0
216	0.0249022	0	0	0	0	1	0	0	223778	621.761	0	0	0	0	0	0.131462	0.169465	0	0	0	0	0	0	0	0
217	0.526456	0	0	0	0	1	0	0	250000	702.329	0	0	0	0	8.00005e-12	0.29061	0.373586	0	0	0	0.000573777	0.000737604	0	0	0
218	0.115944	0	0	0	0	1	0	0	112206	330.615	0	0	0	0	0	0.164903	0.209475	0	0	0	0	0	0	0	0
219	0.152243	1	0	0	0	0	1	0	44633	120.069	0	0	0	0	0	0.137034	0.178079	0	0	0	0	0	0	0	0
220	0.16537	0	0	1	0	0	1	0	240100	254.601	0	0	0	0	4.94166e-07	0.168816	0.276871	0	0	0	0.00701888	0.0115115	0	0	0
221	0.236415	1	0	0	0	0	1	0	500000	512.256	0	0	0	0	1.99996e-12	0.219849	0.363686	0	0	0	0.00037494	0.000620244	0	0	0
222	0.144043	0.0933975	0	0.906603	0	0	1	0	500000	512.256	0	0	0	0	0.310329	0.194236	0.321315	0	0	0	0.235322	0.389281	0	0	0
223	0.0774023	0	0	1	0	0	1	0	500000	512.256	0	0	0	0	0	0.166301	0.275104	0	0	0	0	0	0	0	0
224	0.0329843	0	0	0	1	0	1	0	264750	389.553	0	0	0	0	-9.9885e-07	0.125474	0.189605	0	0	0	0	0	0	0	0
225	0.31302	0	0	0	1	0	1	0	378587	240.811	0	0	0	0	2.9534e-08	0.195275	0.363915	0	0	0	0.00342243	0.00637804	0	0	0
226	0.296144	1	0	0	0	0	1	0	500000	116.358	0	0	0	0	4.00002e-12	0.160568	0.384754	0	0	0	0.000307822	0.000737604	0	0	0
227	0.447933	0.279949	0	0	0.720051	0	1	0	500000	116.358	0	0	0	0	0.592905	0.178068	0.426689	0	0	0	0.190998	0.457672	0	0	0
228	0.468036	0.619621	0	0	0.416972	0	1.03659	0	500000	116.358	0	0	0	0	0.66132	0.180034	0.431397	0	0	0	0.196285	0.470339	0	0	0
229	0.416221	0.993024	0	0	0.00697567	0	1	0	500000	116.358	0	0	0	0	0.0415877	0.174829	0.418927	0	0	0	0.0982935	0.235531	0	0	0
230	0.525696	0.333976	0	0.158014	0.50801	0	1	0	346584	116.358	0	0	2	0	1.00187	0.185339	0.405229	0	0.338586	0	0.217764	0.476124	0	0.397821	0
231	0.638021	0.691995	0	0.0834575	0.224547	0	1	0	323945	116.358	0	0	0	0	0.797435	0.194533	0.418207	0	0	0	0.205687	0.442188	0	0	0
232	0.871818	0.94707	0	0	0.05293	0	1	0	384738	116.358	0	0	1	1	0.207054	0.210325	0.472023	0	0.38423	0	0.146827	0.329517	0	0.268229	0
233	0.604737	1	0	0	0	0	1	0	301560	116.358	0	0	1	0	4.485e-09	0.191944	0.405322	0	0.294862	0	0.00178125	0.0037614	0	0.00273633	0
234	0	0	0	0	0	0	0	0	250000	116.358	0	0	0	0	0	0	0	0	0	0	0	0	0	0	0
235	0	0	0	0	0	0	0	0	250000	116.358	0	0	0	0	0	0	0	0	0	0	0	0	0	0	0
236	0	0	0	0	0	0	0	0	94589	44.3867	0	0	0	0	0	0	0	0	0	0	0	0	0	0	0
237	0	0	0	0	0	0	0	0	69843	104.646	0	0	0	0	0	0	0	0	0	0	0	0	0	0	0
238	0.00632915	0	1	0	0	0	0	0	264825	235.368	0	0	0	0	7.6e-11	0.0732164	0.125499	0	0	0	0.000766435	0.00131374	0	0	0
239	0.0838718	0.00338706	0.554855	0	0.441758	0	0.445145	2	492630	236.852	1	0	0	0	0.707015	0.139913	0.27964	0.233945	0	0.248484	0.238403	0.476489	0.398628	0	0.423401
240	0.466924	0.82568	0	0	0.17432	0	1	0	493193	236.852	0	0	0	0	0.462671	0.214915	0.429666	0	0	0	0.214424	0.428684	0	0	0
241	0.0309756	0.00198845	0	0.998012	0	0	1	0	266628	236.852	0	0	1	0	0.0143548	0.109071	0.186981	0	0.140276	0	0.0899919	0.154273	0	0.115738	0
242	0.237686	0	1	0	0	0	0	0	250000	236.852	0	0	0	0	1.5e-11	0.181533	0.306232	0	0	0	0.000511655	0.000863124	0	0	0
243	0.222347	0	1	0	0	0	0	1	250000	236.852	0	0	0	0	0	0.17853	0.301168	0	0	0.266621	0	0	0	0	0
244	0.00475657	0	1	0	0	0	0	0	250000	236.852	1	0	0	0	0	0.0682776	0.115179	0.114165	0	0	0	0	0	0	0
245	0	0	0	0	0	0	0	0	250000	232.874	0	0	0	0	0	0	0	0	0	0	0	0	0	0	0
246	0	0	0	0	0	0	0	0	250000	232.291	0	0	0	0	0	0	0	0	0	0	0	0	0	0	0
247	0.304753	0	0	0	0	1	0	0	289468	231.427	0	0	0	0	8.00005e-12	0.192055	0.338028	0	0	0	0.000434722	0.000765136	0	0	0
248	0.51211	0	0.0369384	0.0790657	0.883996	0	0.963062	1	499897	231.427	0	0	1	0	0.431468	0.218665	0.441191	0	0.282858	0.328456	0.209496	0.42269	0	0.270997	0.314684
249	0.886782	0	0.750134	0.033977	0.215889	0	0.249866	0	500000	231.427	0	0	0	0	0.661535	0.250838	0.50613	0	0	0	0.233119	0.470377	0	0	0
250	0.415958	0.447454	0.181568	0	0.242621	0.128381	0.690075	1	500000	231.427	0	0	0	0	1.27676	0.207588	0.418861	0	0	0.311817	0.274768	0.554415	0	0	0.412728
251	0.516169	0.296424	0	0	0.650234	0.0533422	0.946658	1	500000	231.427	0	0	0	0	0.796665	0.219097	0.442085	0	0	0.329105	0.244207	0.49275	0	0	0.366822
252	0.839412	0.325517	0	0	0	0.674483	0.325517	1	500000	231.427	0	0	0	0	0.630958	0.247419	0.499231	0	0	0.371647	0.230377	0.464845	0	0	0.346049
253	0.617477	0.705779	0	0	0	0.294221	0.705779	0	500000	231.427	0	0	0	0	0.605888	0.229136	0.462342	0	0	0	0.228054	0.460157	0	0	0
254	0.500311	0.227557	0	0	0.691068	0.152179	0.918626	1	500000	259.167	0	0	0	0	0.878734	0.223635	0.43865	0	0	0.326548	0.257451	0.504978	0	0	0.375925
255	0.490703	0.710993	0	0	0.289007	0	1	1	500970	567.868	1	0	0	0	0.601261	0.270771	0.43674	0.363844	0	0.324969	0.28488	0.459498	0.382804	0	0.341903
256	0.587421	0.7398	0	0	0.261367	0	1.00117	0	500000	702.329	0	0	0	0	0.573667	0.298681	0.45661	0	0	0	0.296917	0.453913	0	0	0
257	0.452021	1	0	0	0	0	1	0	290191	702.329	1	0	0	0	1.602e-09	0.279743	0.373272	0.356451	0	0	0.00215842	0.00288006	0.00275027	0	0
258	0.622084	0	0	0	0	1	0	0	250000	702.329	0	0	0	0	0	0.302993	0.389505	0	0	0	0	0	0	0	0
259	0.0640336	0	0	0	0	1	0	0	250000	702.329	0	0	0	0	-1e-11	0.171622	0.220624	0	0	0	0	0	0	0	0
260	0.0471391	0	0	0	0	1	0	0	250000	702.329	0	0	0	0	3.4e-11	0.15897	0.20436	0	0	0	0.000823835	0.00105906	0	0	0
261	0.341159	0	0	0	0	1	0	0	250000	702.329	0	0	0	0	1.2e-11	0.260741	0.335189	0	0	0	0.000634987	0.000816291	0	0	0
262	0.0229889	0	0	0	0	1	0	0	250000	702.329	0	0	0	0	1.4e-11	0.132846	0.170777	0	0	0	0.000659937	0.000848364	0	0	0
263	0	0	0	0	0	0	0	0	250000	702.329	0	0	0	0	0	0	0	0	0	0	0	0	0	0	0
264	0	0	0	0	0	0	0	0	250000	702.329	0	0	0	0	0	0	0	0	0	0	0	0	0	0	0
265	0	0	0	0	0	0	0	0	250000	702.329	0	0	0	0	0	0	0	0	0	0	0	0	0	0	0
266	0.44755	0	0	0	0.0632774	0.93673	0.0632774	0	250000	702.329	0	0	0	0	0.235885	0.279049	0.358724	0	0	0	0.237764	0.305651	0	0	0
267	0.934024	0	0	0	0.00826039	0.992037	0.00826039	0	250000	702.329	0	0	0	0	0.0475505	0.335397	0.431161	0	0	0	0.159316	0.204804	0	0	0
268	0.00790118	0	0	0	0	1	0	0	187045	539.419	0	0	0	0	0	0.0952225	0.121612	0	0	0	0	0	0	0	0
269	0.0431786	0	0	0	0	1	0	0	10160	43.4752	0	0	0	0	9.00002e-12	0.0775734	0.0897647	0	0	0	0.000294752	0.000341075	0	0	0
270	0.035371	1	0	0	0	0	1	0	195611	544.707	0	0	0	0	1.8e-11	0.138847	0.178886	0	0	0	0.000659469	0.000849634	0	0	0
271	0.295626	1	0	0	0	0	1	0	250000	561.973	0	0	0	0	0	0.23793	0.323397	0	0	0	0	0	0	0	0
272	0.0233404	0	0	1	0	0	1	0	393904	512.256	0	0	0	0	1.03373e-07	0.123235	0.192061	0	0	0	0.00565338	0.00881078	0	0	0
273	0.44802	0.807558	0	0.192442	0	0	1	0	500000	512.256	0	0	0	0	0.489744	0.257947	0.426709	0	0	0	0.263754	0.436315	0	0	0
274	0.0061581	1	0	0	0	0	1	0	500000	512.256	0	0	0	0	0	0.0883219	0.146106	0	0	0	0	0	0	0	0
275	0.146225	0	0	1	0	0	1	0	473794	512.256	0	0	0	0	0	0.194968	0.318213	0	0	0	0	0	0	0	0
276	0.0533229	0	0.411006	0.588993	0	0	0.588993	0	253882	512.256	0	1	0	0	0.677223	0.151508	0.211569	0.2089	0	0	0.286016	0.399398	0.394361	0	0
277	0.101273	0	1	0	0	0	0	0	454517	502.012	0	0	0	0	0	0.176965	0.287294	0	0	0	0	0	0	0	0
278	0.288217	0.156068	0.843932	0	0	0	0.156068	0	500000	132.799	0	0	0	0	0.433092	0.16484	0.382153	0	0	0	0.182507	0.423109	0	0	0
279	0.140903	0.267629	0.100568	0	0.631802	0	0.899431	0	500000	116.358	0	0	0	0	0.873884	0.133356	0.319549	0	0	0	0.210449	0.504279	0	0	0
280	0.903267	0.720727	0	0	0.279273	0	1	0	500000	116.358	0	0	0	0	0.592265	0.212196	0.508466	0	0	0	0.190947	0.457548	0	0	0
281	0.838833	1	0	0	0	0	1	0	480930	116.358	0	0	1	0	5e-12	0.208306	0.494316	0	0.319997	0	0.000325481	0.000772375	0	0.0005	0
282	0.615596	0.739705	0	0.260294	0	0	1	0	251837	116.358	0	0	0	0	0.573365	0.1928	0.389197	0	0	0	0.189405	0.382343	0	0	0
283	0.103145	0	0	1	0	0	1	0	250000	116.358	0	0	0	0	1.22953e-07	0.123352	0.248549	0	0	0	0.00407585	0.00821268	0	0	0
284	0.523988	0	0	0	1	0	1	0	250000	116.358	0	0	0	0	0	0.185188	0.373147	0	0	0	0	0	0	0	0
285	0.487893	0.0554183	0	0	0.879365	0.0652166	0.934783	1	250000	116.358	0	0	0	0	0.451408	0.181913	0.366548	0	0	0.324503	0.178413	0.359495	0	0	0.318258
286	0.000215661	0	0	0	0	1	0	0	250000	116.358	0	0	0	0	1.65e-10	0.0263771	0.0531488	0	0	0	0.000780108	0.00157189	0	0	0
287	0.0453553	0	0	0	0	1	0	0	250000	116.358	0	0	0	0	0	0.100448	0.202398	0	0	0	0	0	0	0	0
288	0	0	0	0	0	0	0	0	239426	111.104	0	0	0	0	0	0	0	0	0	0	0	0	0	0	0
289	0.000341386	0	0	0	0	1	0	0	194056	90.5428	0	0	0	0	6.25e-10	0.0277882	0.0559575	0	0	0	0.00102216	0.00205834	0	0	0
290	0.508586	0	0	0	0	1	0	0	136171	63.4574	0	0	0	0	0	0.15796	0.318183	0	0	0	0	0	0	0	0
291	0.282896	0	0	0	0	1	0	0	202145	98.1715	0	0	0	0	0	0.152138	0.303311	0	0	0	0	0	0	0	0
292	0	0	0	0	0	0	0	0	132380	60.7525	0	0	0	0	0	0	0	0	0	0	0	0	0	0	0
293	0	0	0	0	0	0	0	0	32467	15.1112	0	0	0	0	0	0	0	0	0	0	0	0	0	0	0
294	0.0143679	0	1	0	0	0	0	0	9541	35.6832	0	0	0	0	1.25e-10	0.0560789	0.0671138	0	0	0	0.0005416	0.000648173	0	0	0
295	0.0823863	0	1	0	0	0	0	0	218835	729.639	0	0	0	0	1e-11	0.184534	0.227278	0	0	0	0.000612508	0.000754387	0	0	0
296	0.0892853	0	1	0	0	0	0	0	250000	269.473	0	0	0	0	4e-11	0.146777	0.239743	0	0	0	0.000675272	0.00110297	0	0	0
297	0.714439	0	0.965048	0	0.0146849	0.0202667	0.0146849	2	325387	263.936	0	0	0	0	0.175333	0.245585	0.430682	0	0	0.424508	0.172852	0.303131	0	0	0.298786
298	0.649049	0.702776	0.155386	0	0.141838	0	0.844614	1	467343	236.852	0	0	1	0	0.814205	0.233359	0.460303	0	0.300121	0.348503	0.246966	0.487144	0	0.317622	0.368825
299	0.0780972	1	0	0	0	0	1	0	459140	236.852	0	0	0	0	0	0.13744	0.269905	0	0	0	0	0	0	0	0
300	0.0227033	0	0	0	0.999999	0	0.999999	1	365188	236.852	0	0	0	0	1.03807e-06	0.10092	0.187162	0	0	0.150716	0.00829872	0.0153904	0	0	0.0123935
301	0	0	0	0	0	0	0	0	250000	236.852	0	0	0	0	0	0	0	0	0	0	0	0	0	0	0
302	0	0	0	0	0	0	0	0	250000	236.852	0	0	0	0	0	0	0	0	0	0	0	0	0	0	0
303	0.000337054	0	1	0	0	0	0	0	250000	235.041	0	0	0	0	3.22e-10	0.0351598	0.0594258	0	0	0	0.00109922	0.00185786	0	0	0
304	0.239899	0	0.41473	0	0	0.58527	0	0	250000	233.377	0	0	0	0	0.678534	0.181283	0.306943	0	0	0	0.235094	0.398055	0	0	0
305	0.15826	0	0	0	0	1	0	0	290004	231.427	0	0	0	0	1.8e-11	0.163035	0.287084	0	0	0	0.000532423	0.000937529	0	0	0
306	0.636835	0	0	0	1	0	1	0	499636	231.427	0	0	0	0	0	0.230911	0.465838	0	0	0	0	0	0	0	0
307	1	0	0.566371	0	0.433629	0	0.433629	0	500000	231.427	0	0	0	0	0.684311	0.258487	0.521564	0	0	0	0.2351	0.474374	0	0	0
308	0.602793	0.612828	0.136501	0	0.0755414	0.175129	0.688369	0	500000	231.427	0	0	0	0	1.07216	0.227762	0.459568	0	0	0	0.263029	0.530729	0	0	0
309	0.814883	0.923683	0	0	0.076317	0	1	0	500000	231.427	0	0	0	0	0.269681	0.245591	0.495543	0	0	0	0.186274	0.375855	0	0	0
310	0.892618	0.560977	0	0	0	0.439023	0.560977	1	500000	231.427	0	0	0	0	0.685692	0.251249	0.50696	0	0	0.377401	0.235218	0.474613	0	0	0.353321
311	0.923329	0.865405	0	0	0	0.135984	0.865405	0	500000	231.427	0	0	0	0	0.396418	0.253383	0.511266	0	0	0	0.205105	0.413853	0	0	0
312	0.168891	0.445275	0	0	0.0916628	0.467803	0.536937	0	503622	231.427	0	0	0	0	0.93469	0.165707	0.33496	0	0	0	0.254159	0.513758	0	0	0
313	0.817468	0.929965	0	0	0.0700349	0	1	0	727748	315.412	0	0	0	0	0.253729	0.265566	0.544726	0	0	0	0.19822	0.406587	0	0	0
314	0.754236	1	0	0	0	0	1	1	519066	570.248	0	0	0	0	0	0.301806	0.490623	0	0	0.361838	0	0	0	0	0
315	0.594377	0.395071	0	0	0	0.604929	0.395071	0	262163	702.329	0	0	0	0	0.670963	0.299561	0.389694	0	0	0	0.308777	0.401682	0	0	0
316	0.997612	0	0	0	0	1	0	0	250000	702.329	0	0	0	0	0	0.340966	0.438319	0	0	0	0	0	0	0	0
317	0.114556	0	0	0	0	1	0	0	250000	702.329	0	0	0	0	0	0.198483	0.255155	0	0	0	0	0	0	0	0
318	0.0790153	0	1	0	0	0	0	0	344178	702.329	1	0	0	0	3e-11	0.180883	0.251877	0.230483	0	0	0.000798455	0.00111184	0.0010174	0	0
319	0.063461	0	0.803377	0	0.194112	0.00251049	0.194112	0	462776	702.329	0	0	0	0	0.509127	0.171237	0.256764	0	0	0	0.288189	0.43213	0	0	0
320	0.164318	0	0.448124	0	0	0.551876	0	0	334421	702.329	0	0	0	0	0.687755	0.217216	0.300303	0	0	0	0.310691	0.429534	0	0	0
321	0.259506	0	0	0	0	1	0	0	250000	702.329	0	0	0	0	1.99996e-12	0.243504	0.313031	0	0	0	0.000405719	0.000521561	0	0	0
322	0.0190256	0	0	0	0	1	0	0	250000	702.329	0	0	0	0	0	0.126708	0.162886	0	0	0	0	0	0	0	0
323	0	0	0	0	0	0	0	0	250000	702.329	0	0	0	0	0	0	0	0	0	0	0	0	0	0	0
324	0.078043	0	0	0	0.380553	0.619447	0.380553	0	250000	702.329	0	0	0	0	0.664334	0.180324	0.231811	0	0	0	0.308011	0.395956	0	0	0
325	0.398073	0	0	0	0.0420941	0.957906	0.0420941	0	250000	702.329	0	0	0	0	0.174543	0.270995	0.34837	0	0	0	0.220519	0.283482	0	0	0
326	0.0176468	0	0	0	0	1	0	0	225950	621.655	0	0	0	0	4.8e-11	0.120612	0.15586	0	0	0	0.000871029	0.00112559	0	0	0
327	0.185174	0	0	0	0	1	0	0	86818	259.103	0	0	0	0	0	0.174421	0.220858	0	0	0	0	0	0	0	0
328	0	0	0	0	0	0	0	0	111470	321.132	0	0	0	0	0	0	0	0	0	0	0	0	0	0	0
329	0.17387	0.866597	0	0	0	0.133403	0.866597	0	271631	633.784	0	0	0	0	0.392804	0.214722	0.289145	0	0	0	0.263248	0.35449	0	0	0
330	0.346886	1	0	0	0	0	1	0	403365	693.451	0	0	0	0	0	0.260997	0.379347	0	0	0	0	0	0	0	0
331	0	0	0	0	0	0	0	0	499444	543.387	0	0	0	0	0	0	0	0	0	0	0	0	0	0	0
332	0.249324	1	0	0	0	0	1	0	500000	512.256	0	0	0	0	0	0.222791	0.368552	0	0	0	0	0	0	0	0
333	0.728123	0	0.348366	0.46346	0.188174	0	0.651634	0	500000	512.256	0	0	0	0	1.03809	0.291245	0.481791	0	0	0	0.318248	0.526462	0	0	0
334	0.455372	0	0.298226	0	0.701774	0	0.701774	0	465070	512.256	0	0	0	1	0.609353	0.258999	0.420762	0	0.274675	0	0.278563	0.452545	0	0.295423	0
335	0	0	0	0	0	0	0	0	254180	512.256	0	0	0	0	0	0	0	0	0	0	0	0	0	0	0
336	0.302535	0.781031	0.109098	0.0830978	0.0298989	0	0.894027	0	349213	512.256	0	0	0	0	0.746401	0.23383	0.353616	0	0	0	0.293055	0.443181	0	0	0
337	0.675276	0.0994598	0.285284	0.0867904	0.528465	0	0.714716	0	500000	274.136	0	0	0	0	1.13656	0.244454	0.472801	0	0	0	0.278435	0.538525	0	0	0
338	0.61765	0.138438	0.0226913	0	0.838871	0	0.977309	0	500000	298.8	0	0	1	0	0.50703	0.244268	0.462374	0	0.296424	0	0.232508	0.440115	0	0.282154	0
339	0.633461	0.590415	0.0101192	0	0.399466	0	0.989881	0	500000	447.52	1	0	0	0	0.724148	0.271937	0.465305	0.387829	0	0	0.281187	0.481132	0.401021	0	0
340	0.675626	1	0	0	0	0	1	0	497907	511.411	0	1	2	1	0	0.285729	0.472366	0.394128	0.398965	0	0	0	0	0	0
341	0.768105	0.94905	0	0	0.00651305	0.0444368	0.955563	2	414730	326.932	0	0	0	0	0.220778	0.263818	0.465974	0	0	0.432264	0.193169	0.341189	0	0	0.316507
342	0.702387	0.937934	0	0	0	0.0620662	0.937934	0	380085	116.358	0	0	0	0	0.232615	0.199263	0.44584	0	0	0	0.151162	0.338217	0	0	0
343	0.734073	0.937922	0	0	0.0620777	0	1	0	253886	116.358	0	0	0	1	0.232646	0.201474	0.40753	0	0.309501	0	0.151167	0.305773	0	0.232221	0
344	0.282246	0.429469	0	0.189659	0.352539	0.0626195	0.971668	1	250000	116.358	0	3	0	0	1.21936	0.15865	0.319674	0.417011	0	0.283005	0.228726	0.460875	0.601206	0	0.408009
345	0.376331	0	0	0	0	1	0	0	250000	116.358	0	0	0	0	0	0.170481	0.343513	0	0	0	0	0	0	0	0
346	0.498701	0	0	0	0	1	0	0	250000	116.358	0	0	0	0	0	0.182913	0.368562	0	0	0	0	0	0	0	0
347	0.130321	0	0	0	0	1	0	0	250000	116.358	0	0	0	0	0	0.130779	0.263514	0	0	0	0	0	0	0	0
348	0.171787	0	0	0	0	1	0	0	250000	116.358	0	0	0	0	5e-12	0.14013	0.282357	0	0	0	0.000325481	0.000655832	0	0	0
349	0.911934	0	0	0	0	1	0	0	250000	116.358	0	0	0	0	0	0.212703	0.428589	0	0	0	0	0	0	0	0
350	0.499716	0	0	0	0	1	0	0	250000	116.358	0	0	0	0	0	0.183006	0.368749	0	0	0	0	0	0	0	0
351	0	0	0	0	0	0	0	0	250000	116.358	0	0	0	0	0	0	0	0	0	0	0	0	0	0	0
352	0	0	0	0	0	0	0	0	219464	103.849	0	0	0	0	0	0	0	0	0	0	0	0	0	0	0
353	0.0149603	0	1	0	0	0	0	0	100853	409.259	0	0	0	0	0	0.104248	0.122243	0	0	0	0	0	0	0	0
354	0.426541	0	1	0	0	0	0	0	252123	1035.96	0	0	0	0	0	0.303851	0.355188	0	0	0	0	0	0	0	0
355	0.676878	0	0.978543	0	0	0.0214572	0	1	267875	999.923	0	0	0	0	0.103657	0.338029	0.40474	0	0	0.35218	0.211459	0.253191	0	0	0.220311
356	0.439854	0	0.242395	0	0.021046	0.736559	0.021046	0	250000	844.872	0	0	0	0	0.649993	0.290978	0.357172	0	0	0	0.320819	0.393802	0	0	0
357	0.492102	0.0988065	0.215747	0	0.636342	0.0491048	0.735148	0	250000	259.257	0	0	1	0	0.995208	0.222731	0.367336	0	0.280054	0	0.265611	0.438055	0	0.333969	0
358	0.0953745	0	0.367838	0	0	0.632162	0	1	296331	236.852	1	0	0	1	0.657795	0.144482	0.254312	0.241584	0.185817	0.215772	0.234141	0.412128	0.391501	0.301127	0.349671
359	0.550392	0	0.650794	0	0.349207	0	0.349207	1	347285	236.852	1	0	1	0	0.646954	0.223935	0.410114	0.374437	0.288002	0.33443	0.23317	0.427027	0.389878	0.299879	0.348221
360	0.230809	0	1	0	0	0	0	0	250000	236.852	0	0	0	0	0	0.180205	0.303993	0	0	0	0	0	0	0	0
361	0.0601195	0	1	0	0	0	0	0	250000	236.852	0	0	0	0	2e-11	0.128738	0.217172	0	0	0	0.000549809	0.000927487	0	0	0
362	0.0642431	0	1	0	0	0	0	0	250000	236.316	0	0	0	0	1.9e-11	0.130817	0.220804	0	0	0	0.000542496	0.000915669	0	0	0
363	0.466048	0	0.333466	0	0	0.666534	0	0	302626	233.977	0	0	0	0	0.636606	0.214159	0.380101	0	0	0	0.231524	0.410922	0	0	0
364	0.0953521	0	0.268891	0	0.717658	0.0134509	0.717658	1	478050	231.551	0	0	0	0	0.649223	0.143658	0.286593	0	0	0.215759	0.232057	0.462948	0	0	0.348526
365	0.417493	0	0.0235649	0	0.976435	0	0.976435	1	500000	231.427	1	0	0	0	0.111606	0.207779	0.419247	0.34944	0	0.312104	0.149403	0.30146	0.251265	0	0.224419
366	0.527662	0.68722	0.0984652	0	0.0792622	0.135053	0.766482	1	586105	231.427	0	0	0	0	0.957342	0.220307	0.462539	0	0	0.330922	0.255685	0.536816	0	0	0.384064
367	0.672129	0.235173	0.0121327	0	0.38422	0.368474	0.619393	2	556809	231.427	1	0	0	0	1.12933	0.234046	0.485126	0.393617	0	0.418078	0.266467	0.552327	0.448142	0	0.475991
368	0.736438	0.135564	0	0	0	0.864436	0.135564	0	500000	231.427	0	0	0	0	0.396828	0.239454	0.483161	0	0	0	0.205158	0.41396	0	0	0
369	0.373921	0.149228	0	0	0	0.850772	0.149228	0	500000	231.427	0	0	0	0	0.421368	0.202131	0.407852	0	0	0	0.208259	0.420216	0	0	0
370	0.812179	0.156708	0.78339	0	0	0.0599019	0.156708	0	500000	231.427	0	0	0	0	0.650309	0.245387	0.495132	0	0	0	0.232123	0.468369	0	0	0
371	0.738962	0.0283862	0.87393	0	0	0.0983171	0.0283862	0	500000	231.427	0	0	0	0	0.446926	0.239659	0.483574	0	0	0	0.211348	0.426449	0	0	0
372	0.71967	0.685638	0.178152	0.128433	0	0.00777754	0.81407	2	635297	427.74	2	0	0	2	0.867458	0.277596	0.510026	0.476158	0.366242	0.425283	0.290865	0.534406	0.498919	0.383749	0.445612
373	0.331704	0.886962	0	0.113038	0	0	1	1	500000	702.329	0	0	1	0	0.35282	0.258915	0.395818	0	0.253755	0.294662	0.262941	0.401972	0	0.257701	0.299244
374	0.647231	0.0345738	0	0	0	0.965426	0.0345738	0	259207	702.329	0	0	0	0	0.150298	0.30601	0.396955	0	0	0	0.212426	0.275559	0	0	0
375	1	0	0	0	0	1	0	0	250000	702.329	0	0	0	0	0	0.341169	0.438581	0	0	0	0	0	0	0	0
376	0.275141	0	0	0	0	1	0	0	263158	702.329	0	0	0	0	3.00004e-12	0.247092	0.321742	0	0	0	0.000449006	0.000584657	0	0	0
377	0.687386	0.554468	0	0	0.445532	0	1	0	468928	702.329	0	0	0	0	0.687202	0.310649	0.46735	0	0	0	0.310628	0.467318	0	0	0
378	0.667366	0.919977	0.056082	0	0.0239408	0	0.943918	1	500000	702.329	0	0	0	0	0.327652	0.308362	0.47141	0	0	0.350936	0.258121	0.394604	0	0	0.293758
379	0.464278	0.46358	0.53642	0	0	0	0.46358	0	483042	702.329	0	0	0	0	0.690492	0.281621	0.426831	0	0	0	0.311	0.471358	0	0	0
380	0.131866	0	0	0.112827	0.370765	0.516408	0.483592	0	381790	702.329	1	0	0	0	0.955318	0.205591	0.293802	0.261965	0	0	0.337293	0.482013	0.429781	0	0
381	0.240412	0	0	0	0	1	0	0	343021	702.329	0	0	0	0	1e-11	0.238896	0.33238	0	0	0	0.000606695	0.000844103	0	0	0
382	0.377866	0	0	0	0	1	0	0	251682	702.329	0	0	0	0	0	0.267488	0.344439	0	0	0	0	0	0	0	0
383	0.0675472	0	0	0	0	1	0	1	250000	702.329	0	0	0	0	0	0.173929	0.22359	0	0	0.197942	0	0	0	0	0
384	0	0	0	0	0	0	0	0	250000	702.329	0	0	0	0	0	0	0	0	0	0	0	0	0	0	0
385	0.234233	0	0	0	0	1	0	0	249117	692.509	0	0	0	0	0	0.236512	0.304844	0	0	0	0	0	0	0	0
386	0.429165	0	0	0	0	1	0	0	250000	702.329	0	0	0	0	9.00002e-12	0.276138	0.354982	0	0	0	0.000590923	0.000759646	0	0	0
387	0.095686	0	0	0	0	1	0	0	351587	702.329	0	0	0	0	4.00002e-12	0.18975	0.265635	0	0	0	0.000482487	0.000675443	0	0	0
388	0.442115	0.465206	0.516512	0	0	0.0188393	0.465206	0	500000	702.329	0	0	0	0	0.772074	0.278198	0.425296	0	0	0	0.319805	0.488903	0	0	0
389	0.486045	1	0	0	0	0	1	1	500000	701.858	0	0	0	0	1.855e-08	0.284817	0.435489	0	0	0.324195	0.00398092	0.00608686	0	0	0.0045313
390	0.398765	1	0	0	0	0	1	0	500000	564.618	0	0	0	0	9.00002e-12	0.256716	0.414464	0	0	0	0.000559544	0.000903376	0	0	0
391	0.228178	1	0	0	0	0	1	0	500000	512.256	0	0	0	0	5e-12	0.217909	0.360476	0	0	0	0.000471465	0.00077992	0	0	0
392	0.737114	0.523247	0.353928	0.122825	0	0	0.646072	1	500000	512.256	0	0	0	0	0.964082	0.29214	0.483272	0	0	0.359766	0.312417	0.516816	0	0	0.384738
393	0.0477339	0.187185	0.812815	0	0	0	0.187185	0	500000	512.256	0	0	0	0	0.482115	0.147371	0.243789	0	0	0	0.262721	0.434606	0	0	0
394	0.500714	0.145667	0.858434	0	0	0	0.145667	0	401997	512.256	0	0	0	0	0.411653	0.265219	0.41545	0	0	0	0.252545	0.395598	0	0	0
395	0.369569	0.344656	0.656112	0	0	0	0.344656	0	360666	512.256	0	0	0	2	0.643631	0.245828	0.37477	0	0.310034	0	0.282401	0.430527	0	0.356159	0
396	0.452343	0.514803	0.479319	0	0.00604521	0	0.520848	0	500000	547.065	0	0	0	0	0.725182	0.262852	0.427735	0	0	0	0.295772	0.481304	0	0	0
397	0.921878	0.48629	0.417216	0	0.0984068	0	0.584696	0	500000	607.397	0	0	1	0	0.943471	0.322383	0.511065	0	0.327639	0	0.324254	0.514032	0	0.329541	0
398	0.876109	0.0817824	0.173133	0	0.745704	0	0.827487	0	500000	607.397	1	2	0	0	0.727189	0.318304	0.5046	0.553516	0	0	0.303819	0.481637	0.528327	0	0
399	0.742548	0.143513	0	0	0.856487	0	1	1	500000	607.397	0	2	1	0	0.41129	0.305411	0.48416	0.479898	0.310391	0.360428	0.263476	0.417681	0.414005	0.267772	0.310938
400	0.852065	0.457166	0	0.121512	0.421419	0	1.0001	1	500000	482.437	0	0	1	1	0.978104	0.29841	0.501102	0	0.382035	0.37304	0.308881	0.518685	0	0.395441	0.38613
401	0.793214	0.96008	0	0.00625159	0.0336682	0	1	1	493344	188.395	0	0	0	0	0.185014	0.231713	0.490569	0	0	0.366424	0.161029	0.340921	0	0	0.254647
402	0.7177	0.912904	0.0178838	0	0.0280096	0.0413026	0.940913	1	263012	116.358	0	0	0	0	0.386915	0.200341	0.408832	0	0	0.357374	0.171667	0.350318	0	0	0.306225
403	0.280403	0.276714	0	0	0	0.723286	0.276714	0	250000	116.358	0	0	0	0	0.589823	0.158391	0.319151	0	0	0	0.19075	0.384353	0	0	0
404	0.827871	0	0	0	0	1	0	0	250000	116.358	0	0	0	0	0	0.207622	0.418351	0	0	0	0	0	0	0	0
405	0.870643	0	0	0	0	1	0	0	250000	116.358	0	0	0	0	0	0.210254	0.423653	0	0	0	0	0	0	0	0
406	0.609396	0	0	0	0	1	0	0	250000	116.358	0	0	0	0	0	0.192313	0.387503	0	0	0	0	0	0	0	0
407	0.906512	0	0	0	0	1	0	0	250000	116.358	0	0	0	0	0	0.212387	0.427951	0	0	0	0	0	0	0	0
408	0.659823	0	0	0	0	1	0	0	250000	116.358	0	0	0	0	0	0.196174	0.395282	0	0	0	0	0	0	0	0
409	0.0233851	0	0	0	0	1	0	0	250000	116.358	0	0	0	0	0	0.0851174	0.171508	0	0	0	0	0	0	0	0
410	0.0061833	0	0	0	0	1	0	0	250000	116.358	0	0	0	0	5.99998e-12	0.0610364	0.122986	0	0	0	0.00034066	0.000686416	0	0	0
411	0	0	0	0	0	0	0	0	210645	97.0782	0	0	0	0	0	0	0	0	0	0	0	0	0	0	0
412	0	0	0	0	0	0	0	0	214908	890.997	0	0	0	0	0	0	0	0	0	0	0	0	0	0	0
413	0.197472	0	1	0	0	0	0	0	365247	1035.96	0	0	0	0	0	0.250638	0.321431	0	0	0	0	0	0	0	0
414	0.0140409	0	1	0	0	0	0	0	498221	1035.96	0	0	0	0	0	0.129425	0.179378	0	0	0	0	0	0	0	0
415	0.00937284	0	1	0	0	0	0	0	416442	1035.96	0	0	0	0	8.1e-11	0.116987	0.155032	0	0	0	0.00112795	0.00149477	0	0	0
416	0.370388	0.057095	0.941807	0	0.00109782	0	0.0581928	0	400461	752.332	0	1	0	0	0.227412	0.270771	0.384919	0.339137	0	0	0.239685	0.340729	0.300202	0	0
417	0.519986	0	0.720118	0	0	0.279883	0	0	259047	388.596	0	0	0	0	0.592842	0.249866	0.375758	0	0	0	0.258193	0.38828	0	0	0
418	0.182746	0	0.778316	0	0	0.221684	0	0	250000	236.852	0	0	0	0	0.529032	0.169987	0.286756	0	0	0	0.22173	0.374042	0	0	0
419	0.527235	0	1	0	0	0	0	1	250000	236.852	0	0	0	0	0	0.221542	0.373724	0	0	0.330855	0	0	0	0	0
420	0.510388	0	0.98424	0.0157596	0	0	0.0157596	0	250000	236.852	0	0	0	0	0.0810419	0.21975	0.370702	0	0	0	0.138718	0.234006	0	0	0
421	0.0275988	0	0	0	0	1	0	0	316538	236.852	0	0	0	0	2.2e-11	0.105969	0.189624	0	0	0	0.000563067	0.00100757	0	0	0
422	0.188986	0.0401896	1.9517e-05	0	0	0.959791	0.0401896	0	491472	236.852	0	0	0	0	0.168777	0.17142	0.342411	0	0	0	0.166641	0.332865	0	0	0
423	0.497779	0.410876	0.589124	0	0	0	0.410876	0	500000	233.085	0	0	0	0	0.677176	0.217507	0.438094	0	0	0	0.234903	0.473133	0	0	0
424	0.725429	0	0.955982	0	0.0440176	0	0.0440176	0	500000	231.427	0	0	1	0	0.180509	0.238554	0.481345	0	0.308586	0	0.168486	0.339963	0	0.217948	0
425	0.701716	0.761572	0.238428	0	0	0	0.761572	1	522160	231.427	0	0	0	0	0.549261	0.236581	0.482566	0	0	0.355367	0.222527	0.453901	0	0	0.334258
426	0.694743	0.8346	0	0	0	0.1654	0.8346	0	533062	231.427	0	0	1	1	0.448517	0.235991	0.483855	0	0.363029	0	0.211536	0.433715	0	0.325409	0
427	0.572859	0	0	0	0	1	0	0	500000	231.427	0	0	0	0	0	0.22488	0.453753	0	0	0	0	0	0	0	0
428	0.608163	0	0.381812	0	0	0.618187	0	0	500000	231.427	0	2	0	0	0.664945	0.228267	0.460588	0.456534	0	0	0.233418	0.470982	0.466836	0	0
429	0.399427	0	0.811436	0	0	0.188564	0	0	500000	231.427	0	0	0	0	0.484134	0.205494	0.414636	0	0	0	0.215616	0.43506	0	0	0
430	0.817615	0	0.905761	0	0	0.0943738	0	1	500000	231.427	0	0	1	0	0.312421	0.245797	0.495958	0	0.317954	0.36921	0.193252	0.389935	0	0.249984	0.290283
431	0.745748	0.787537	0.204297	0	0	0.0081656	0.787537	0	500000	425.845	0	0	0	0	0.551818	0.279767	0.484681	0	0	0	0.259476	0.449528	0	0	0
432	0.175855	1	0	0	0	0	1	0	495482	544.918	0	0	0	1	0	0.207351	0.336985	0	0.216529	0	0	0	0	0	0
433	0.469884	0	0	0	0	1	0	0	252809	583.241	0	0	0	0	9.00002e-12	0.269646	0.364134	0	0	0	0.000564102	0.000761771	0	0	0
434	0.783578	0	0	0	0	1	0	0	329210	702.304	0	0	0	0	0	0.320987	0.442032	0	0	0	0	0	0	0	0
435	0.65328	0.270104	0	0	0	0.729896	0.270104	2	440845	702.329	0	0	0	0	0.583362	0.306722	0.454372	0	0	0.415116	0.298164	0.441694	0	0	0.403533
436	0.946362	1	0	0	0	0	1	0	509945	702.329	0	0	0	0	-2.18e-09	0.3365	0.516964	0	0	0	0	0	0	0	0
437	0.802982	1	0	0	0	0	1	1	690450	702.329	0	0	0	0	0	0.322958	0.535211	0	0	0.367547	0	0	0	0	0
438	0.748274	1	0	0	0	0	1	0	500000	702.329	0	0	0	0	0	0.317311	0.485091	0	0	0	0	0	0	0	0
439	0.447075	0.839207	0	0.110952	0	0.0530611	0.950159	0	500000	702.329	0	0	0	0	0.546861	0.278975	0.426484	0	0	0	0.293386	0.448515	0	0	0
440	0.2203	0.642135	0	0.143327	0	0.214538	0.785462	0	500000	702.329	0	0	0	0	0.8931	0.233735	0.357323	0	0	0	0.331662	0.507029	0	0	0
441	0.0453855	0	0	0	0	1	0	0	324139	702.329	0	0	0	0	0	0.157471	0.216012	0	0	0	0	0	0	0	0
442	0.552694	0	0	0	0	1	0	0	250000	702.329	0	0	0	0	1.4e-11	0.294165	0.378156	0	0	0	0.000659937	0.000848364	0	0	0
443	0.124883	0	0	0	0	1	0	0	250000	702.329	0	0	0	0	5.99998e-12	0.202813	0.260721	0	0	0	0.000533959	0.000686416	0	0	0
444	0.262792	0	0	0	0	1	0	0	250000	702.329	0	0	0	0	0	0.244272	0.314017	0	0	0	0	0	0	0	0
445	0.0854167	0	0	0	0	1	0	0	250000	702.329	0	0	0	0	0	0.18444	0.237102	0	0	0	0	0	0	0	0
446	0.0324052	0.759438	0	0	0	0.240562	0.759438	0	282399	702.329	0	0	0	0	0.551726	0.144752	0.191838	0	0	0	0.294036	0.389683	0	0	0
447	0.658117	0.946208	2.1429e-05	0	0	0.0714094	0.946208	0	397881	702.329	0	0	0	0	0.241021	0.307288	0.44369	0	0	0	0.239047	0.345158	0	0	0
448	0.503236	1	0	0	0	0	1	1	429471	699.12	0	0	0	0	0	0.287022	0.422904	0	0	0.327024	0	0	0	0	0
449	0.31715	1	0	0	0	0	1	1	500000	540.79	0	0	0	0	3.00004e-12	0.239833	0.391403	0	0	0.291376	0.000420605	0.00068642	0	0	0.000510997
450	0.101252	0.164399	0	0.835601	0	0	1	0	500000	512.256	0	0	0	0	0.446893	0.177851	0.29421	0	0	0	0.257785	0.426441	0	0	0
451	0.454723	0.313802	0	0.686198	0	0	1	0	500000	512.256	0	0	0	0	0.622109	0.258907	0.428296	0	0	0	0.28001	0.463206	0	0	0
452	0.470348	1	0	0	0	0	1	1	500000	512.256	0	0	0	0	0	0.261103	0.431929	0	0	0.321545	0	0	0	0	0
453	0.160668	0.543989	0.363892	0	0	0.0921192	0.543989	0	500000	512.3	1	0	1	0	0.918727	0.199618	0.33021	0.275228	0.211695	0	0.308683	0.510628	0.425605	0.327359	0
454	0.393821	0	1	0	0	0	0	1	500000	515.3	0	0	0	0	0	0.250135	0.413174	0	0	0.307583	0	0	0	0	0
455	0.487872	0	0.855371	0	0.144629	0	0.144629	0	500000	582.639	0	0	0	1	0.413278	0.272121	0.435897	0	0.27945	0	0.261063	0.418185	0	0.268095	0
456	0.822447	0	0.563144	0	0.436856	0	0.436856	1	500000	607.397	0	0	0	0	0.685152	0.313314	0.496689	0	0	0.369755	0.29933	0.47452	0	0	0.353251
457	0.633824	0.178215	0.5529	0.210671	0.0605174	0	0.449403	1	500000	607.397	0	0	0	0	1.13287	0.293559	0.465372	0	0	0.346441	0.339428	0.538087	0	0	0.400573
458	0.731282	0.264835	0.0121251	0	0.724468	0	0.989304	0	500000	607.397	0	1	1	0	0.638883	0.304246	0.482313	0.402005	0.309207	0	0.294143	0.466297	0.388656	0.298939	0
459	0.586152	0.588968	0	0.00932738	0.137954	0.269823	0.736249	0	500000	607.397	0	0	0	0	0.982123	0.287876	0.456363	0	0	0	0.327525	0.519217	0	0	0
460	0.633405	0.787502	0	0.0173522	8.83573e-05	0.195146	0.804942	0	432682	504.264	0	0	0	0	0.578167	0.280169	0.448774	0	0	0	0.27385	0.438653	0	0	0
461	0.273985	0	0.0465887	0	0.0117595	0.941652	0.0117595	1	250000	131.93	0	0	0	0	0.25172	0.1625	0.317309	0	0	0.280911	0.159093	0.310656	0	0	0.275021
462	0.958495	0	0	0	0	1	0	0	250000	116.358	0	0	0	0	0	0.215368	0.433958	0	0	0	0	0	0	0	0
463	1	0	0	0	0	1	0	0	250000	116.358	0	0	0	0	0	0.217663	0.438581	0	0	0	0	0	0	0	0
464	0.978612	0	0	0	0	1	0	0	250000	116.358	0	0	0	0	0	0.216489	0.436217	0	0	0	0	0	0	0	0
465	0.983034	0	0	0	0	1	0	0	250000	116.358	0	0	0	0	0	0.216733	0.436709	0	0	0	0	0	0	0	0
466	0.635238	0	0	0	0	1	0	0	250000	116.358	0	0	0	0	0	0.19432	0.391547	0	0	0	0	0	0	0	0
467	0.0704944	0	0	0	0	1	0	0	250000	116.358	0	0	0	0	0	0.112156	0.22599	0	0	0	0	0	0	0	0
468	0	0	0	0	0	0	0	0	250000	116.358	0	0	0	0	0	0	0	0	0	0	0	0	0	0	0
469	0	0	0	0	0	0	0	0	250000	116.358	0	0	0	0	0	0	0	0	0	0	0	0	0	0	0
470	0	0	0	0	0	0	0	0	182537	83.7484	0	0	0	0	0	0	0	0	0	0	0	0	0	0	0
471	0	0	0	0	0	0	0	0	103797	429.651	0	0	0	0	0	0	0	0	0	0	0	0	0	0	0
472	0	0	0	0	0	0	0	0	250000	1035.96	0	0	0	0	0	0	0	0	0	0	0	0	0	0	0
473	0.253553	0	1	0	0	0	0	0	358012	1035.96	1	0	0	0	3.00004e-12	0.266801	0.340453	0.30848	0	0	0.000494826	0.000631425	0.000572127	0	0
474	0.0325806	0	1	0	0	0	0	0	499954	1035.96	0	0	0	0	0	0.159739	0.221584	0	0	0	0	0	0	0	0
475	0.555295	0	1	0	0	0	0	0	500000	1035.96	0	0	0	0	6.99996e-12	0.324565	0.450234	0	0	0	0.000611567	0.000848363	0	0	0
476	0.759288	0	0.869706	0	0.130294	0	0.130294	0	476903	1035.96	0	0	0	0	0.386945	0.350972	0.481143	0	0	0	0.29654	0.406523	0	0	0
477	0.623294	0	0.996673	0	0	0.00332687	0	0	252579	1005.3	0	0	0	0	0.0223035	0.331575	0.390695	0	0	0	0.144212	0.169925	0	0	0
478	0.401334	0	0.371472	0	0	0.628528	0	0	250000	614.126	0	0	0	0	0.659735	0.262588	0.349081	0	0	0	0.297332	0.395269	0	0	0
479	0.209473	0	0.81958	0	0	0.18042	0	0	250000	236.852	0	0	0	0	0.47203	0.175888	0.29671	0	0	0	0.2155	0.363532	0	0	0
480	0.270699	0	0.744351	0.255649	0	0	0.255649	0	250000	236.852	0	0	0	0	0.568457	0.187532	0.316353	0	0	0	0.22575	0.380824	0	0	0
481	0.370064	0.0510174	0.0130931	0	0	0.93589	0.0510174	2	315693	236.852	0	0	0	0	0.270584	0.202779	0.362619	0	0	0.360133	0.187512	0.335318	0	0	0.33302
482	0.824269	0.0468957	0.929372	0	0	0.0237318	0.0468957	0	486160	236.852	0	0	0	0	0.300345	0.247726	0.493489	0	0	0	0.192468	0.383411	0	0	0
483	0.767451	0.149567	0.850433	0	0	0	0.149567	0	500000	236.821	0	0	0	0	0.421958	0.243334	0.488169	0	0	0	0.209535	0.420363	0	0	0
484	0.870295	0	0.859513	0	0.140487	0	0.140487	0	500000	234.526	0	0	0	0	0.405847	0.250495	0.503761	0	0	0	0.207002	0.416292	0	0	0
485	0.777826	0.0107731	0.862481	0	0.126746	0	0.137519	0	500000	231.639	0	0	0	0	0.43821	0.242806	0.489811	0	0	0	0.210358	0.424354	0	0	0
486	0.163061	0.334004	0	0	0.65217	0.0138257	0.986174	0	500000	231.427	0	2	0	0	0.704231	0.164258	0.331433	0.328515	0	0	0.236792	0.477789	0.473584	0	0
487	0.619072	0.153073	0	0	0	0.847119	0.153073	0	500000	231.427	0	0	0	0	0.427842	0.229284	0.46264	0	0	0	0.209055	0.421821	0	0	0
488	0.907959	0.990428	0	0	0	0.00957204	0.990428	0	500000	231.427	0	0	0	0	0.0540257	0.252322	0.509125	0	0	0	0.12462	0.251454	0	0	0
489	0.537886	0.114501	0.714288	0	0	0.171211	0.114501	1	500000	231.427	0	0	0	0	0.790643	0.221366	0.446663	0	0	0.332514	0.243744	0.491816	0	0	0.366127
490	0.526329	0	0.81187	0	0	0.18813	0	0	500000	231.427	0	0	0	0	0.483501	0.220167	0.444245	0	0	0	0.215545	0.434918	0	0	0
491	0.784495	0	0.873294	0	0	0.12729	0	0	500000	231.427	0	0	0	0	0.380698	0.243269	0.490857	0	0	0	0.203041	0.409687	0	0	0
492	0.404445	0.232331	0.621701	0	0	0.145968	0.232331	0	500000	231.427	0	0	0	0	0.915497	0.206136	0.415932	0	0	0	0.252844	0.510178	0	0	0
493	0.517662	0.103601	0	0	0	0.896399	0.103601	0	447894	270.548	0	0	0	0	0.332925	0.227986	0.430398	0	0	0	0.204166	0.38543	0	0	0
494	0.55883	0.772617	0	0	0	0.227383	0.772617	0	500000	644.733	0	0	0	0	0.536095	0.288735	0.450949	0	0	0	0.285753	0.446291	0	0	0
495	0.881971	0.939405	0	0	0.0605951	0	1	1	500000	702.329	0	0	0	0	0.228602	0.330624	0.505442	0	0	0.376271	0.235907	0.360643	0	0	0.268477
496	0.500175	0.925852	0	0	0.0741478	0	1	0	650771	702.329	0	0	0	0	0.264238	0.286913	0.468492	0	0	0	0.244607	0.399412	0	0	0
497	0.65035	1	0	0	0	0	1	1	704335	702.329	0	0	0	0	5.99998e-12	0.306378	0.510266	0	0	0.348677	0.000533959	0.000889298	0	0	0.000607679
498	0.77642	1	0	0	0	0	1	0	504280	702.329	0	0	0	0	0	0.320254	0.490634	0	0	0	0	0	0	0	0
499	0.802478	1	0	0	0	0	1	1	594426	702.329	0	0	0	0	0	0.322908	0.515464	0	0	0.36749	0	0	0	0	0
500	0.883504	1	0	0	0	0	1	0	580329	702.329	0	0	0	0	0	0.330767	0.524851	0	0	0	0	0	0	0	0
501	0.309647	0.694115	0	0	0	0.305885	0.694115	0	473306	702.329	0	0	0	0	0.615768	0.254499	0.383767	0	0	0	0.302221	0.455727	0	0	0
502	0.348221	0	0	0	0	1	0	0	362816	702.329	0	0	0	0	9.00002e-12	0.26208	0.369786	0	0	0	0.000590923	0.000833773	0	0	0
503	0.0139462	0	0	0	0	1	0	0	253129	702.329	0	0	0	0	0	0.117242	0.151187	0	0	0	0	0	0	0	0
504	0.275286	0	0	0	0	1	0	0	250000	702.329	0	0	0	0	0	0.247125	0.317685	0	0	0	0	0	0	0	0
505	0.287991	0	0	0	0	1	0	0	250000	702.329	0	0	0	0	0	0.249928	0.321288	0	0	0	0	0	0	0	0
506	0.179416	0	0	0	0	1	0	0	250000	702.329	0	0	0	0	0	0.222042	0.285441	0	0	0	0	0	0	0	0
507	0.018188	0	0	0	0.999998	0	0.999998	0	250000	702.329	1	0	0	0	1.59824e-06	0.12529	0.161063	0.159646	0	0	0.0121306	0.0155941	0.0154569	0	0
508	0	0	0	0	0	0	0	1	326264	701.323	0	0	0	0	0	0	0	0	0	0	0	0	0	0	0
509	0.0857894	0	0	1	0	0	1	0	499328	567.243	0	0	0	0	0	0.175039	0.282176	0	0	0	0	0	0	0	0
510	0.224901	0	0	1	0	0	1	1	500000	512.256	0	0	0	0	0	0.217122	0.359175	0	0	0.267384	0	0	0	0	0
511	0.732634	0	0	1	0	0	1	0	500000	512.256	0	0	0	0	4.1401e-08	0.291695	0.482536	0	0	0	0.00449738	0.00743979	0	0	0
512	0.363949	0.542035	0	0.457965	0	0	1	0	500000	512.429	0	0	0	0	0.689609	0.244908	0.405105	0	0	0	0.287339	0.47529	0	0	0
513	0.204441	1	0	0	0	0	1	0	500000	547.604	0	0	0	0	0	0.215573	0.350711	0	0	0	0	0	0	0	0
514	0.0418684	0.901626	0.098374	0	0	0	0.901626	2	500000	604.806	0	0	0	0	0.321495	0.148666	0.235928	0	0	0.208865	0.247476	0.392737	0	0	0.347687
515	0.258917	0	0.850663	0	0.0227806	0.126557	0.0227806	0	500000	607.397	0	0	0	0	0.485339	0.234689	0.372047	0	0	0	0.274609	0.43533	0	0	0
516	0.662742	0.206432	0.0370086	0	0.598166	0.158677	0.804598	1	500000	607.397	0	0	0	0	1.0472	0.296852	0.470591	0	0	0.350327	0.332821	0.527613	0	0	0.392776
517	0.877989	0.822783	0	0.068088	0.0873647	0.021825	0.978236	0	500000	607.397	0	0	0	0	0.639884	0.318475	0.50487	0	0	0	0.294258	0.46648	0	0	0
518	0.278028	0.672773	0.276668	0	0.0505586	0	0.723332	1	500000	607.397	0	0	0	0	0.773051	0.238905	0.37873	0	0	0.281941	0.3085	0.489057	0	0	0.364073
519	0.658807	0.493725	0.19147	0	0.154495	0.164383	0.64822	0	500000	607.397	0	0	0	0	1.2503	0.29641	0.469891	0	0	0	0.347902	0.55152	0	0	0
520	0.745935	0.680805	0	0.038715	0.167138	0.116067	0.886658	2	481301	467.469	0	0	2	0	0.936598	0.286384	0.480114	0	0.369539	0.429111	0.303153	0.508227	0	0.391177	0.454237
521	0.865052	0.0488459	0	0.203203	0.0369585	0.713246	0.289007	0	250005	116.197	0	0	0	0	0.834198	0.209843	0.422973	0	0	0	0.207946	0.41915	0	0	0
522	0.775381	0	0	0.0258589	0	0.974141	0.0258589	0	250000	116.358	0	0	0	0	0.120038	0.20425	0.411556	0	0	0	0.128119	0.258155	0	0	0
523	0.990993	0	0	0	0	1	0	0	250000	116.358	0	0	0	0	0	0.217171	0.43759	0	0	0	0	0	0	0	0
524	0.322855	0	0	0	0	1	0	0	250000	116.358	0	0	0	0	0	0.164072	0.3306	0	0	0	0	0	0	0	0
525	0.0486266	0	0	0	0	1	0	0	250000	116.358	0	0	0	0	0	0.102212	0.205953	0	0	0	0	0	0	0	0
526	0	0	0	0	0	0	0	0	250000	116.358	0	0	0	0	0	0	0	0	0	0	0	0	0	0	0
527	0	0	0	0	0	0	0	0	250000	116.358	0	0	0	0	0	0	0	0	0	0	0	0	0	0	0
528	0	0	0	0	0	0	0	0	250000	116.358	0	0	0	0	0	0	0	0	0	0	0	0	0	0	0
529	0	0	0	0	0	0	0	0	250000	116.358	0	0	0	0	0	0	0	0	0	0	0	0	0	0	0
530	0	0	0	0	0	0	0	0	245302	114.171	0	0	0	0	0	0	0	0	0	0	0	0	0	0	0
531	0	0	0	0	0	0	0	0	74893	35.8738	0	0	0	0	0	0	0	0	0	0	0	0	0	0	0
532	0	0	0	0	0	0	0	0	230548	953.637	0	0	0	0	0	0	0	0	0	0	0	0	0	0	0
533	0	0	0	0	0	0	0	0	288677	1035.96	0	0	0	0	0	0	0	0	0	0	0	0	0	0	0
534	0.181972	0	1	0	0	0	0	0	396503	1035.96	0	0	0	0	6.99996e-12	0.245568	0.321461	0	0	0	0.000611567	0.000800572	0	0	0
535	0.155351	0	1	0	0	0	0	0	330588	1035.96	0	0	0	0	1.8e-11	0.236047	0.295267	0	0	0	0.000774442	0.000968736	0	0	0
536	0.685348	0	1	0	0	0	0	0	467375	1035.96	0	0	0	0	0	0.342096	0.466616	0	0	0	0	0	0	0	0
537	0.726333	0	0.991846	0	0.00815369	0	0.00815369	0	500000	1035.96	0	0	0	0	0.0473338	0.3471	0.481495	0	0	0	0.175373	0.243277	0	0	0
538	0.834843	0	0.945569	0	0	0.054431	0	0	268924	1035.96	0	0	0	0	0.211361	0.359395	0.426947	0	0	0	0.254933	0.302851	0	0	0
539	0.708167	0	0.931775	0	0	0.0682255	0	1	250000	1035.06	0	0	0	0	0.249024	0.344834	0.402332	0	0	0.356181	0.265544	0.309821	0	0	0.274282
540	0.678098	0	0.624065	0	0	0.375935	0	0	250000	585.769	0	0	0	0	0.662039	0.295862	0.397991	0	0	0	0.294095	0.395613	0	0	0
541	0.157416	0	0	0	0	1	0	0	250000	236.852	0	0	0	0	3.00004e-12	0.163763	0.276256	0	0	0	0.000342166	0.000577208	0	0	0
542	0.599992	0.118175	0.484073	0	0	0.397753	0.118175	0	250000	236.852	0	0	0	0	0.970275	0.228818	0.385999	0	0	0	0.258035	0.435285	0	0	0
543	0.475657	0	0.958718	0	0.0412817	0	0.0412817	1	272046	236.852	0	0	0	0	0.171996	0.215913	0.372005	0	0	0.322448	0.16743	0.288473	0	0	0.250044
544	0.497351	0	0.796742	0	0.203257	0	0.203257	0	442204	236.852	0	0	0	0	0.504885	0.218333	0.424753	0	0	0	0.219156	0.426353	0	0	0
545	0.763349	0	0.984373	0	0.0156269	0	0.0156269	0	500000	236.852	0	0	0	0	0.0804927	0.243016	0.487515	0	0	0	0.138482	0.277809	0	0	0
546	0.841946	0	0.959911	0	0.0400891	0	0.0400891	1	500000	236.044	0	0	0	0	0.168227	0.248831	0.499607	0	0	0.371927	0.166363	0.334027	0	0	0.248663
547	0.569094	0.0106809	0.323376	0	0.294627	0.371317	0.305308	0	500000	232.358	0	0	0	0	1.14147	0.224735	0.453006	0	0	0	0.267448	0.539105	0	0	0
548	0.490953	0.713261	0	0.00917073	0	0.278745	0.722431	1	500000	231.427	0	0	0	0	0.640128	0.216371	0.436584	0	0	0.32501	0.231209	0.466525	0	0	0.347299
549	0.392643	1	0	0	0	0	1	1	500000	231.427	0	0	0	0	5.187e-09	0.204615	0.412864	0	0	0.307352	0.00219365	0.00442626	0	0	0.00329508
550	0.646219	0.0865226	0.402309	0.437239	0	0.0741104	0.523762	1	500000	231.427	0	0	0	0	1.13263	0.231757	0.46763	0	0	0.348122	0.266662	0.538059	0	0	0.400552
551	0.856287	0	0.880648	0	0	0.119632	0	1	500000	231.427	0	0	0	0	0.365947	0.248653	0.501721	0	0	0.373501	0.201045	0.40566	0	0	0.301989
552	0.876848	0	0.89933	0	0	0.10191	0	2	500000	231.427	0	0	0	0	0.328152	0.250132	0.504706	0	0	0.446813	0.19564	0.394754	0	0	0.349473
553	0.778148	0.252956	0.303229	0.331906	0	0.114131	0.584862	1	500000	231.427	0	0	0	0	1.3233	0.242775	0.489861	0	0	0.364672	0.277238	0.5594	0	0	0.416439
554	0.798578	0.35727	0	0	0	0.64273	0.35727	0	500000	268.654	0	0	0	0	0.651831	0.253637	0.493045	0	0	0	0.241083	0.468642	0	0	0
555	0.297591	0.716409	0	0	0	0.283591	0.716409	0	500000	551.033	0	0	0	0	0.596313	0.237156	0.385223	0	0	0	0.282162	0.458328	0	0	0
556	0.698939	1	0	0	0	0	1	1	500000	587.213	0	0	0	0	0	0.298294	0.476889	0	0	0.355015	0	0	0	0	0
557	0.764012	1	0	0	0	0	1	0	582012	599.001	0	0	2	0	1.304e-09	0.306526	0.506493	0	0.371758	0	0.0019702	0.0032555	0	0.00238949	0
558	0.380032	1	0	0	0	0	1	1	750000	618.667	0	0	1	0	0	0.25951	0.453195	0	0.262532	0.304854	0	0	0	0	0
559	0.385692	1	0	0	0	0	1	1	635615	638.724	0	0	0	0	5.99998e-12	0.262557	0.436439	0	0	0.305983	0.000521436	0.000866765	0	0	0.000607679
560	0.578107	1	0	0	0	0	1	1	592575	652.711	0	0	0	0	0	0.29209	0.474518	0	0	0.338563	0	0	0	0	0
561	0.767689	1	0	0	0	0	1	1	660915	698.481	0	0	1	0	0	0.318911	0.523477	0	0.312985	0.36344	0	0	0	0	0
562	0.511339	0.313705	0	0	0.495421	0.204309	0.809126	0	500000	702.329	0	0	0	0	1.0361	0.288501	0.441047	0	0	0	0.344208	0.526209	0	0	0
563	0.268453	0	0	0.0827363	0.523357	0.393907	0.606093	1	500000	702.329	0	0	0	0	0.912036	0.245577	0.375426	0	0	0.279482	0.333406	0.509695	0	0	0.379437
564	0.141638	0.827483	0	0.06465	0	0.107867	0.892133	0	348717	701.318	0	0	0	0	0.573962	0.209223	0.292401	0	0	0	0.296848	0.414863	0	0	0
565	0.112054	0.0173913	0	0	0	0.982609	0.0173913	1	250000	702.329	0	0	0	0	0.0877049	0.197391	0.253751	0	0	0.224643	0.185663	0.238675	0	0	0.211297
566	0.578787	0	0	0	0	1	0	0	250000	665.174	0	0	0	0	0	0.293561	0.382543	0	0	0	0	0	0	0	0
567	0.705023	0	0	0	0	1	0	0	275406	628.478	0	0	0	0	0	0.304059	0.411727	0	0	0	0	0	0	0	0
568	0.280467	0	0	0	0.1394	0.8606	0.1394	0	323975	686.488	0	0	0	0	0.403872	0.246867	0.340536	0	0	0	0.27043	0.373039	0	0	0
569	0.0564295	0	0	0	0	1	0	2	493142	702.329	0	0	0	0	0	0.166283	0.253329	0	0	0.225046	0	0	0	0	0
570	0	0	0	0	0	0	0	0	500000	671.735	0	0	0	0	0	0	0	0	0	0	0	0	0	0	0
571	0.180507	0	0	0.999999	0	0	0.999999	1	500000	523.576	0	0	0	0	5.17134e-07	0.206635	0.339963	0	0	0.253082	0.00850121	0.0139865	0	0	0.0104121
572	0.0570775	0.202321	0	0.797679	0	0	1	0	549825	520.604	0	0	1	0	0.503604	0.154731	0.261058	0	0.163434	0	0.266676	0.449928	0	0.281676	0
573	0.1667	1	0	0	0	0	1	0	699280	578.949	0	0	0	0	0	0.20772	0.36242	0	0	0	0	0	0	0	0
574	0.32801	0.982375	0	0.0204712	0	0	1.00285	1	505776	607.397	0	0	0	0	0.0970763	0.248986	0.395846	0	0	0.293839	0.183646	0.291967	0	0	0.216728
575	0.704176	0.501599	0	0.108253	0.288584	0.109666	0.898437	0	500000	607.397	0	0	1	1	1.1878	0.301386	0.47778	0	0.364255	0	0.34347	0.544494	0	0.415117	0
576	0.907572	0	0	0	0.948687	0.0513127	0.948687	0	500000	607.397	0	0	0	0	0.202363	0.321125	0.50907	0	0	0	0.220666	0.349816	0	0	0
577	0.66506	0.141802	0	0	0.780155	0.0781151	0.921958	0	500000	607.397	0	0	0	0	0.669829	0.297111	0.471002	0	0	0	0.297642	0.471844	0	0	0
578	0.863855	0.791814	0	0	0	0.212156	0.791814	1	500000	607.397	0	0	0	0	0.513765	0.317186	0.502826	0	0	0.374323	0.278544	0.441569	0	0	0.328721
579	0.919221	1	0	0	0	0	1	0	500000	607.397	0	0	0	0	0	0.32215	0.510696	0	0	0	0	0	0	0	0
580	0.74597	0.836278	0	0	0.163722	0	1	0	500000	607.397	0	0	0	0	0.445791	0.305762	0.484717	0	0	0	0.268835	0.426177	0	0	0
581	0.854378	0.928031	0	0.0723396	0	0.00010355	1.00037	0	493964	607.397	1	0	0	0	0.260256	0.316312	0.499921	0.417949	0	0	0.234992	0.371398	0.310499	0	0
582	0.891633	0.675951	0	0.00508677	0.083249	0.239108	0.764287	0	317638	319.602	0	0	0	0	0.840665	0.272291	0.452475	0	0	0	0.268314	0.445866	0	0	0
583	0.911432	0.0331242	0	0.302864	0	0.665	0.335988	0	250000	116.358	0	0	0	0	0.745932	0.212674	0.42853	0	0	0	0.202283	0.407591	0	0	0
584	0.801999	0	0	0.0509861	0	0.949556	0.0509861	0	250000	116.358	0	0	0	0	0.200895	0.205981	0.415044	0	0	0	0.145722	0.293625	0	0	0
585	0.153167	0	0	0.141821	0	0.858291	0.141821	0	250000	116.358	0	0	0	0	0.40816	0.136168	0.274373	0	0	0	0.173977	0.350556	0	0	0
586	0	0	0	0	0	0	0	0	250000	116.358	0	0	0	0	0	0	0	0	0	0	0	0	0	0	0
587	0	0	0	0	0	0	0	0	250000	116.358	0	0	0	0	0	0	0	0	0	0	0	0	0	0	0
588	0	0	0	0	0	0	0	0	250000	116.358	0	0	0	0	0	0	0	0	0	0	0	0	0	0	0
589	0	0	0	0	0	0	0	0	250000	116.358	0	0	0	0	0	0	0	0	0	0	0	0	0	0	0
590	0	0	0	0	0	0	0	0	250000	116.358	0	0	0	0	0	0	0	0	0	0	0	0	0	0	0
591	0	0	0	0	0	0	0	0	250000	116.358	0	0	0	0	0	0	0	0	0	0	0	0	0	0	0
592	0	0	0	0	0	0	0	0	212242	97.8391	0	0	0	0	0	0	0	0	0	0	0	0	0	0	0
593	0	0	0	0	0	0	0	0	233483	968.136	0	0	0	0	0	0	0	0	0	0	0	0	0	0	0
594	0	0	0	0	0	0	0	0	339447	1035.96	0	0	0	0	0	0	0	0	0	0	0	0	0	0	0
595	0	0	0	0	0	0	0	1	500000	1035.96	0	0	0	0	0	0	0	0	0	0	0	0	0	0	0
596	0.311309	0	1	0	0	0	0	0	483376	1035.96	0	0	0	0	3.00004e-12	0.280846	0.386309	0	0	0	0.000494826	0.000680641	0	0	0
597	0.732	0	1	0	0	0	0	0	488906	1035.96	0	0	0	0	0	0.347775	0.479733	0	0	0	0	0	0	0	0
598	0.884739	0	1	0	0	0	0	0	500000	1035.96	0	0	0	0	0	0.364648	0.505838	0	0	0	0	0	0	0	0
599	0.815902	0	0.966236	0	0	0.033764	0	0	318554	1035.96	0	0	0	0	0.147592	0.357339	0.442864	0	0	0	0.233043	0.28882	0	0	0
600	0.765248	0	0.92011	0	0	0.07989	0	0	250000	1035.96	0	0	1	0	0.278501	0.351658	0.410205	0	0.312736	0	0.273135	0.318608	0	0.242904	0
601	0.637004	0	0.993383	0	0	0.00661694	0	0	250000	1033.14	0	0	0	0	0.0397996	0.335668	0.391819	0	0	0	0.16782	0.195893	0	0	0
602	0.600047	0	0.466006	0	0	0.533994	0	1	250000	559.08	0	0	0	0	0.690834	0.283628	0.386008	0	0	0.34173	0.293797	0.399847	0	0	0.353981
603	0.730146	0	0.999757	0	0	0.000242764	0	0	250000	236.852	0	0	0	0	0.00226336	0.240329	0.405418	0	0	0	0.0567078	0.0956618	0	0	0
604	0.512411	0.275703	0.721709	0	0.00258791	0	0.278291	0	250000	236.852	1	0	0	0	0.606013	0.219968	0.371069	0.367803	0	0	0.22939	0.386964	0.383558	0	0
605	0.797089	0.652176	0.27617	0	0.0716539	0	0.72383	0	277552	236.852	0	0	1	0	0.822998	0.245658	0.425381	0	0.31594	0	0.24763	0.428796	0	0.318476	0
606	0.696723	0.0741304	0.92587	0	0	0	0.0741304	1	500000	236.852	0	0	0	0	0.264194	0.237531	0.476511	0	0	0.354733	0.186395	0.373928	0	0	0.278367
607	0.842292	0.000314448	0.999686	0	0	0	0.000314448	0	500000	236.852	0	0	0	0	0.00285033	0.249069	0.499659	0	0	0	0.0600728	0.120512	0	0	0
608	0.554643	0.500211	0.499789	0	0	0	0.500211	1	500000	233.348	2	0	0	0	0.693147	0.223532	0.450102	0.44614	0	0.335074	0.236343	0.475898	0.471709	0	0.354277
609	0.624338	0.661722	0	0.338278	0	0	1	0	500000	231.427	0	0	0	0	0.639887	0.22977	0.463621	0	0	0	0.231188	0.46648	0	0	0
610	0.263656	0.385424	0	0.614576	0	0	1	0	500000	231.427	0	0	1	0	0.666657	0.185224	0.373738	0	0.2396	0	0.233569	0.471285	0	0.302136	0
611	0.81152	0	0.706985	0.184294	0	0.109953	0.184294	0	500000	231.427	1	0	0	0	0.799571	0.245337	0.495031	0.412606	0	0	0.244429	0.493199	0.411078	0	0
612	0.799851	0	0.829091	0	0	0.171552	0	0	500000	231.427	0	0	0	0	0.457816	0.244451	0.493242	0	0	0	0.212624	0.429023	0	0	0
613	0.701135	0.348412	0.515098	0	0	0.13711	0.348412	0	500000	231.427	0	0	0	0	0.981503	0.236532	0.477263	0	0	0	0.257283	0.519135	0	0	0
614	0.626729	0.611124	0.125473	0.131742	0	0.131661	0.742866	1	500000	231.427	0	0	0	0	1.09537	0.22999	0.464064	0	0	0.345467	0.264441	0.533577	0	0	0.397216
615	0.761125	0.441681	0	0	0	0.558319	0.441681	1	500000	290.166	0	0	0	0	0.686329	0.255482	0.48716	0	0	0.362661	0.24896	0.474724	0	0	0.353403
616	0.0789834	0	0	0	0	1	0	1	500000	543.551	0	0	0	0	0	0.16964	0.276498	0	0	0.205836	0	0	0	0	0
617	0.160087	1	0	0	0	0	1	0	500000	560.861	0	0	0	0	1e-11	0.204004	0.329911	0	0	0	0.00057352	0.000927487	0	0	0
618	0.724732	0.93894	0	0	0	0.0610602	0.93894	0	500001	560.861	0	0	0	0	0.229875	0.297573	0.48123	0	0	0	0.223317	0.361144	0	0	0
619	0.515953	0.802631	0	0	0	0.197369	0.802631	2	547207	560.861	0	0	1	0	0.496734	0.273339	0.452122	0	0.283387	0.391333	0.270757	0.447851	0	0.28071	0.387637
620	0.815984	1	0	0	0	0	1	2	502662	560.861	0	3	0	0	0	0.306527	0.496369	0.543765	0	0.438849	0	0	0	0	0
621	0.453282	1	0	0	0	0	1	1	500000	560.861	0	0	0	0	0	0.264631	0.427957	0	0	0.318588	0	0	0	0	0
622	0.285637	0.465863	0	0.534137	0	0	1	0	500000	565.625	0	0	0	0	0.690815	0.236277	0.381295	0	0	0	0.294651	0.475497	0	0	0
623	0.153051	0.53953	0	0.46047	0	0	1	0	500000	624.536	0	0	1	0	0.690019	0.207221	0.326225	0	0.20914	0	0.301953	0.47536	0	0.304749	0
624	0.274649	0.00267093	0	0.724662	0.272667	0	1	0	469691	658.744	0	0	0	0	0.603535	0.243057	0.371717	0	0	0	0.295931	0.452578	0	0	0
625	0.321596	0.71773	0	0.28227	0	0	1	0	297108	578.002	0	0	0	0	0.595085	0.244706	0.344843	0	0	0	0.285405	0.402197	0	0	0
626	0.398436	0.00826063	0	0	0	0.991739	0.00826063	0	314511	593.375	1	0	0	0	0.0478465	0.25987	0.369032	0.345382	0	0	0.152978	0.217238	0.203317	0	0
627	0.811377	0	0	0	0	1	0	0	381420	564.166	0	0	0	0	0	0.306544	0.462617	0	0	0	0	0	0	0	0
628	0.213233	0	0	0	0	1	0	0	492198	578.191	0	0	0	0	0	0.220834	0.353032	0	0	0	0	0	0	0	0
629	0.039238	0.711121	0	0	0	0.288879	0.711121	2	500000	702.329	0	0	0	0	0.601144	0.151844	0.232132	0	0	0.205504	0.30041	0.459253	0	0	0.406573
630	0.269465	0.291575	0	0	0	0.708425	0.291575	0	500059	702.329	0	0	0	0	0.603556	0.245808	0.375791	0	0	0	0.300711	0.459727	0	0	0
631	0.168489	0	0	0	0	1	0	0	500000	685.967	0	0	0	0	5e-12	0.217297	0.334157	0	0	0	0.00050717	0.00077992	0	0	0
632	0.154329	0	0	1	0	0	1	0	485634	538.405	0	0	1	0	2.82331e-07	0.20009	0.32453	0	0.209575	0	0.00735871	0.0119353	0	0.00770756	0
633	0.746012	0.275738	0	0.638392	0	0.0867004	0.91413	0	514475	607.397	0	0	0	4	0.853755	0.305766	0.488194	0	0.43947	0	0.316254	0.50494	0	0.454544	0
634	0.660194	0.805423	0	0	0	0.198694	0.805423	2	756801	607.397	0	0	0	0	0.495371	0.296566	0.521469	0	0	0.41621	0.276017	0.485337	0	0	0.387371
635	0.497417	0.912502	0	0.0784575	0	0.0168192	0.990959	0	614478	607.397	0	0	0	1	0.351954	0.276302	0.461182	0	0.280807	0	0.253411	0.422974	0	0.257543	0
636	0.734887	0.304633	0	0.204122	0.331789	0.17239	0.840544	2	500000	607.397	0	0	2	1	1.35557	0.30462	0.482906	0	0.407439	0.427513	0.355004	0.562779	0	0.47483	0.498224
637	0.295686	0	0	0	1	0	1	1	500000	607.397	0	0	0	0	0	0.242611	0.384605	0	0	0.286315	0	0	0	0	0
638	0.257742	0	0	0	0.173265	0.826735	0.173265	1	500000	607.397	0	0	0	0	0.461025	0.234423	0.371624	0	0	0.276652	0.271103	0.429773	0	0	0.31994
639	0.663884	0.0165703	0	0	0.0343669	0.949383	0.0509372	0	500000	607.397	0	0	0	0	0.233094	0.296979	0.470794	0	0	0	0.228605	0.362402	0	0	0
640	0.51466	0.600546	0	0	0	0.400207	0.600546	0	500000	607.397	0	0	0	0	0.672727	0.278666	0.441761	0	0	0	0.297963	0.472354	0	0	0
641	0.454554	1	0	0	0	0	1	0	500000	607.397	0	0	0	0	0	0.270147	0.428257	0	0	0	0	0	0	0	0
642	0.902649	1	0	0	0	0	1	1	500000	607.397	0	0	0	0	0	0.320688	0.508379	0	0	0.378457	0	0	0	0	0
643	0.875446	0.810445	0	0.0173763	0.143967	0.0283213	0.971789	0	484803	598.415	1	0	0	0	0.620727	0.317061	0.500626	0.420502	0	0	0.290945	0.45939	0.385865	0	0
644	0.899475	0.221284	0	0.0516713	0.0178924	0.709301	0.290848	1	347946	238.934	0	0	0	1	0.802475	0.253747	0.463917	0	0.32563	0.378124	0.246611	0.45087	0	0.316472	0.367489
645	0.789222	0	0	0.477334	0	0.526015	0.477334	0	277845	116.358	0	0	0	1	0.690932	0.205156	0.424439	0	0.315157	0	0.198446	0.410558	0	0.30485	0
646	0.210843	0	0	0.522443	0.347627	0.12993	0.87007	0	250000	116.358	0	0	0	0	0.971659	0.147494	0.297194	0	0	0	0.216104	0.43544	0	0	0
647	0.060696	0	0	1	0	0	1	0	250000	116.358	0	0	0	0	1.87854e-07	0.108037	0.217691	0	0	0	0.00453147	0.00913073	0	0	0
648	0	0	0	0	0	0	0	0	250000	116.358	0	0	0	0	0	0	0	0	0	0	0	0	0	0	0
649	0	0	0	0	0	0	0	0	250000	116.358	0	0	0	0	0	0	0	0	0	0	0	0	0	0	0
650	0	0	0	0	0	0	0	0	250000	116.358	0	0	0	0	0	0	0	0	0	0	0	0	0	0	0
651	0	0	0	0	0	0	0	0	250000	116.358	0	0	0	0	0	0	0	0	0	0	0	0	0	0	0
652	0	0	0	0	0	0	0	0	229290	106.718	0	0	0	0	0	0	0	0	0	0	0	0	0	0	0
653	0	0	0	0	0	0	0	0	100538	46.7933	0	0	0	0	0	0	0	0	0	0	0	0	0	0	0
654	0	0	0	0	0	0	0	0	174948	693.649	0	0	0	0	0	0	0	0	0	0	0	0	0	0	0
655	0.130617	0	1	0	0	0	0	0	352510	1035.91	0	0	0	0	0	0.22603	0.287315	0	0	0	0	0	0	0	0
656	0.252092	0	1	0	0	0	0	0	436324	1035.96	0	0	0	0	5e-12	0.266416	0.357197	0	0	0	0.000562229	0.000753807	0	0	0
657	0.244704	0	1	0	0	0	0	0	500000	1035.96	0	0	0	0	0	0.264442	0.366833	0	0	0	0	0	0	0	0
658	0.666191	0	1	0	0	0	0	1	447374	1035.96	0	0	0	0	0	0.33968	0.458282	0	0	0.350781	0	0	0	0	0
659	0.923093	0	1	0	0	0	0	0	268235	1035.96	0	0	0	0	0	0.368538	0.437528	0	0	0	0	0	0	0	0
660	0.717894	0	0.972146	0	0	0.0278541	0	0	250000	1035.96	0	0	0	0	0.127202	0.346087	0.403706	0	0	0	0.22454	0.261923	0	0	0
661	0.742349	0	0.999922	0	0	7.79294e-05	0	1	250000	1035.96	1	0	0	0	0.000815112	0.348998	0.407101	0.403518	0	0.360403	0.0635294	0.0741062	0.0734539	0	0.0656056
662	0.52102	0	0.904914	0	0	0.0950856	0	0	262277	1030.2	0	0	0	0	0.314149	0.318991	0.377111	0	0	0	0.281092	0.332307	0	0	0
663	0.294385	0	1	0	0	0	0	1	409261	530.307	0	0	0	0	4.00002e-12	0.234259	0.365422	0	0	0.286	0.000449762	0.000701586	0	0	0.000549101
664	0.458441	0	1	0	0	0	0	0	384668	236.852	0	0	0	0	0	0.213932	0.401937	0	0	0	0	0	0	0	0
665	0.761411	0.484547	0.515557	0	0	0	0.484547	0	441630	236.852	0	0	0	0	0.692634	0.242862	0.472318	0	0	0	0.237181	0.461271	0	0	0
666	0.606737	0.303379	0.69665	0	0	0	0.303379	0	500000	236.852	1	0	0	0	0.613682	0.229459	0.460318	0.383672	0	0	0.230113	0.461629	0.384766	0	0
667	0.780357	0.059317	0.941799	0	0	0	0.059317	0	557327	236.852	1	0	0	0	0.224036	0.244359	0.503693	0.408586	0	0	0.178868	0.368699	0.299082	0	0
668	0.854982	0.73504	0.256618	0	0.00834206	0	0.743382	1	500000	232.941	0	0	1	0	0.61524	0.248964	0.50153	0	0.321526	0.373359	0.229302	0.461922	0	0.296134	0.343873
669	0.659386	0.79793	0	0	0.20207	0	1	0	500000	231.427	0	0	1	0	0.503259	0.232929	0.469994	0	0.301309	0	0.217714	0.439294	0	0.281628	0
670	0.23762	0.6045	0.161367	0.234133	0	0	0.838633	0	500000	231.427	0	0	1	0	0.938552	0.180472	0.364148	0	0.233452	0	0.254421	0.51336	0	0.329111	0
671	0.346953	0	0.995054	0.00494648	0	0	0.00494648	1	500000	231.427	0	0	0	0	0.0311954	0.198384	0.400291	0	0	0.297992	0.108633	0.219195	0	0	0.163177
672	0.724615	0.444661	0.528191	0	0	0.0294256	0.444661	0	500000	231.427	0	0	0	0	0.801267	0.238487	0.48121	0	0	0	0.244559	0.49346	0	0	0
673	0.757622	0.543401	0.253943	0	0.175952	0.0270547	0.719353	1	500000	231.427	0	0	0	0	1.08288	0.241158	0.486599	0	0	0.362243	0.263684	0.53205	0	0	0.396079
674	0.541313	0.821502	0.0769391	0	0	0.10283	0.821502	1	500000	231.427	0	0	0	0	0.592759	0.221718	0.447373	0	0	0.333042	0.226808	0.457643	0	0	0.340688
675	0.525395	0.291696	0.215101	0	0	0.493203	0.291696	1	500000	354.098	0	0	0	0	1.03853	0.244758	0.444047	0	0	0.330566	0.290215	0.526517	0	0	0.39196
676	0.478674	0.866758	0	0.133242	0	0	1	1	500000	560.861	0	0	0	1	0.392504	0.268262	0.433828	0	0.278123	0.322959	0.255276	0.412828	0	0.26466	0.307325
677	0.555829	1	0	0	0	0	1	1	500000	560.861	0	0	0	0	6.99996e-12	0.278474	0.450343	0	0	0.335253	0.000524593	0.000848363	0	0	0.000631554
678	0.514666	0.948911	0	0.051089	0	0	1	1	500000	560.861	0	0	0	0	0.201709	0.273168	0.441763	0	0	0.328865	0.216138	0.349534	0	0	0.260207
679	0.220989	1	0	0	0	0	1	2	500000	560.861	0	0	0	0	0	0.221127	0.357602	0	0	0.316582	0	0	0	0	0
680	0.413339	0.357301	0	0	0.59993	0.0427692	0.957231	0	500000	560.861	0	0	0	0	0.809061	0.258598	0.4182	0	0	0	0.305875	0.494656	0	0	0
681	0.234586	0.410327	0	0	0.451255	0.138418	0.861582	1	500000	560.861	0	2	0	0	0.998312	0.224452	0.36298	0.359785	0	0.270217	0.322378	0.521344	0.516755	0	0.388109
682	0.170079	0.42243	0	0	0	0.57757	0.42243	0	500000	560.861	0	0	0	0	0.681064	0.207115	0.334942	0	0	0	0.292985	0.473811	0	0	0
683	0.77763	0.392476	0	0	0	0.608488	0.392476	0	500000	560.861	0	0	0	0	0.669359	0.30286	0.48978	0	0	0	0.291718	0.471761	0	0	0
684	0.359227	0.00855777	0	0.122683	0.648191	0.220568	0.779432	1	500000	560.974	0	0	0	0	0.912586	0.249697	0.403785	0	0	0.300593	0.315238	0.509772	0	0	0.379494
685	0.274228	0	0	0.164511	0.835488	0	1	0	514303	560.861	1	0	0	0	0.447076	0.233387	0.3801	0.314585	0	0	0.263721	0.429502	0.355472	0	0
686	0.0432586	0	0	0	0	1	0	0	500061	560.861	0	1	0	0	0	0.147085	0.23787	0.198257	0	0	0	0	0	0	0
687	0.150562	0	0	0	0.00256665	0.997433	0.00256665	0	500000	560.861	1	0	0	0	0.0178738	0.200899	0.32489	0.270794	0	0	0.117924	0.190705	0.158951	0	0
688	0.0349009	0	0	0	1	0	1	1	500000	605.459	1	0	0	0	9.1507e-08	0.142091	0.225433	0.187897	0	0.167821	0.00571768	0.00907134	0.00756091	0	0.00675306
689	0.509148	1	0	0	0	0	1	2	522595	702.329	0	0	0	0	0	0.288192	0.445469	0	0	0.390037	0	0	0	0	0
690	0.793463	1	0	0	0	0	1	0	698788	692.608	0	0	0	0	0	0.320877	0.535221	0	0	0	0	0	0	0	0
691	0.371215	0.63522	0	0	0	0.36478	0.63522	0	500000	556.997	0	0	0	0	0.656119	0.251307	0.407112	0	0	0	0.289764	0.469411	0	0	0
692	0.225035	0	0	0	0	1	0	1	415941	591.963	0	0	0	0	0	0.22515	0.343072	0	0	0.267423	0	0	0	0	0
693	0.271381	0.862524	0.137018	0	0	0.000457657	0.862524	0	349375	607.397	0	0	0	0	0.403422	0.237464	0.344178	0	0	0	0.262206	0.380039	0	0	0
694	0.871288	0.940208	0.0261437	0	0	0.0350789	0.940208	0	569798	607.397	0	0	0	0	0.270759	0.317866	0.520638	0	0	0	0.237328	0.388724	0	0	0
695	0.817568	0.999542	0	0	0	0.000457652	0.999542	0	541789	607.397	0	0	1	0	0.00397661	0.312849	0.506004	0	0.31795	0	0.0826193	0.133629	0	0.0839665	0
696	0.799383	0.876644	0	0.038714	0	0.0942626	0.915358	0	485477	607.397	0	0	0	0	0.463912	0.311094	0.489549	0	0	0	0.271526	0.427284	0	0	0
697	0.112972	0.374364	0	0	0.625636	0	1	0	500000	607.397	0	0	0	0	0.661238	0.190742	0.302378	0	0	0	0.296683	0.470324	0	0	0
698	0.309473	0	0	0	1	0	1	0	500000	607.397	0	0	0	0	2.3041e-07	0.245391	0.389012	0	0	0	0.00720823	0.011427	0	0	0
699	0.0123778	0	0	0	0.999999	0	0.999999	0	500000	607.397	0	0	0	0	1.03109e-06	0.10974	0.173968	0	0	0	0.010484	0.01662	0	0	0
700	0.344771	0.840607	0	0	0.15433	0.00506218	0.994938	1	500000	607.397	0	0	0	0	0.461105	0.252108	0.39966	0	0	0.297522	0.271115	0.429791	0	0	0.319953
701	0.877369	1	0	0	0	0	1	0	500000	607.397	0	0	0	0	0	0.318419	0.504781	0	0	0	0	0	0	0	0
702	0.908623	0.979168	0	0.0208315	0	0	1	1	500000	607.397	0	0	0	0	0.101258	0.321217	0.509218	0	0	0.379082	0.185593	0.294215	0	0	0.219025
703	0.731086	0.8503	0	0.000921887	0.00344455	0.145736	0.854667	1	500000	607.397	0	1	0	2	0.444548	0.304225	0.482281	0.401978	0.367686	0.359029	0.268648	0.42588	0.354969	0.324687	0.317042
704	0.804145	0.570511	0	0.16467	0	0.271752	0.735181	1	500000	471.475	0	1	2	0	0.971274	0.292438	0.493903	0.411665	0.376546	0.36768	0.306574	0.517777	0.431565	0.394748	0.385454
705	0.611935	0.252519	0	0.224509	0.18369	0.347005	0.660718	1	498295	116.358	0	0	0	0	1.36145	0.192513	0.460907	0	0	0.34341	0.235117	0.562908	0	0	0.419409
706	0.0466569	1	0	0	0	0	1	0	412782	116.358	0	0	0	0	0	0.101161	0.23106	0	0	0	0	0	0	0	0
707	0.00810956	0	0	1	0	0	1	0	270776	116.358	0	0	0	0	0	0.065318	0.134266	0	0	0	0	0	0	0	0
708	0	0	0	0	0	0	0	0	250000	116.358	0	0	0	0	0	0	0	0	0	0	0	0	0	0	0
709	0	0	0	0	0	0	0	0	250000	116.358	0	0	0	0	0	0	0	0	0	0	0	0	0	0	0
710	0	0	0	0	0	0	0	0	250000	116.358	0	0	0	0	0	0	0	0	0	0	0	0	0	0	0
711	0	0	0	0	0	0	0	0	250000	116.358	0	0	0	0	0	0	0	0	0	0	0	0	0	0	0
712	0	0	0	0	0	0	0	0	99064	46.1072	1	0	0	0	0	0	0	0	0	0	0	0	0	0	0
713	0.337587	0	1	0	0	0	0	0	164551	679.184	0	0	0	0	9.99978e-13	0.257886	0.301118	0	0	0	0.000338321	0.000395037	0	0	0
714	0.361917	0	1	0	0	0	0	0	287154	1035.96	0	0	0	0	0	0.291624	0.352165	0	0	0	0	0	0	0	0
715	0	0	0	0	0	0	0	0	338454	1035.96	0	0	0	0	0	0	0	0	0	0	0	0	0	0	0
716	0.0137967	0	1	0	0	0	0	0	254659	1035.96	0	0	0	0	0	0.128859	0.151008	0	0	0	0	0	0	0	0
717	0.831305	0	1	0	0	0	0	0	250000	1035.96	0	0	0	0	0	0.359013	0.418784	0	0	0	0	0	0	0	0
718	0.418941	0	0.360104	0	0	0.639897	0	0	250000	1035.96	0	0	1	0	0.653478	0.302488	0.352849	0	0.269008	0	0.338048	0.394328	0	0.300632	0
719	0.78177	0	0.700045	0	0	0.299955	0	0	259556	1035.96	0	0	0	0	0.610826	0.353541	0.416287	0	0	0	0.332391	0.391383	0	0	0
720	0.854286	0	1	0	0	0	0	0	371823	1035.96	0	0	0	0	2.257e-09	0.361469	0.46564	0	0	0	0.00259151	0.00333835	0	0	0
721	0.615771	0	1	0	0	0	0	1	500000	1025.02	0	0	0	0	0	0.332179	0.462022	0	0	0.343947	0	0	0	0	0
722	0.314729	0	1	0	0	0	0	0	500000	498.008	0	0	1	0	1.1e-11	0.234492	0.390654	0	0.250445	0	0.000570154	0.000949851	0	0.000608941	0
723	0.835695	0.00199726	0.998003	0	0	0	0.00199726	0	500000	236.816	0	0	0	0	0.0144102	0.24857	0.498677	0	0	0	0.0900752	0.180707	0	0	0
724	0.797039	0.466344	0.533656	0	0	0	0.466344	0	500000	234.806	0	0	0	0	0.69088	0.245122	0.492808	0	0	0	0.236517	0.475509	0	0	0
725	0.71118	0.747683	0.252317	0	0	0	0.747683	0	663989	233.296	0	0	0	0	0.564867	0.237852	0.514162	0	0	0	0.224542	0.485391	0	0	0
726	0.69616	0.406244	0.505985	0.0877705	0	0	0.494015	3	500000	231.953	1	0	1	0	0.924195	0.236245	0.476414	0.397089	0.305425	0.466761	0.253586	0.511386	0.426237	0.327845	0.501023
727	0.833788	0.279337	0.720663	0	0	0	0.279337	1	500000	231.427	0	0	0	0	0.592326	0.247003	0.498393	0	0	0.371023	0.226767	0.45756	0	0	0.340625
728	0.804766	0.0959037	0.546827	0	0.35727	0	0.453173	1	500000	231.427	0	0	0	1	0.92264	0.244825	0.493998	0	0.316698	0.367751	0.253336	0.51117	0	0.327707	0.380535
729	0.73717	0	0.934372	0	0	0.0656281	0	1	578511	231.427	0	0	0	0	0.242181	0.239514	0.501228	0	0	0.359773	0.181332	0.37947	0	0	0.272378
730	0.890648	0	0.99249	0	0	0.00751	0	0	609666	231.427	0	0	0	0	0.044217	0.251111	0.532433	0	0	0	0.118532	0.251325	0	0	0
731	0.770782	0.0732102	0.92679	0	0	0	0.0732102	1	503230	231.427	0	0	0	0	0.261865	0.242199	0.489485	0	0	0.363806	0.184909	0.373703	0	0	0.277751
732	0.641587	0.046944	0.886349	0	0	0.0674157	0.046944	1	500000	231.427	0	0	0	0	0.432337	0.231341	0.46679	0	0	0.347497	0.209601	0.422925	0	0	0.314842
733	0.563177	0	0.559243	0	0	0.440757	0	1	500000	380.207	0	0	0	0	0.686111	0.253514	0.451824	0	0	0.336355	0.266341	0.474686	0	0	0.353375
734	0.306444	0.141448	0	0	0	0.858552	0.141448	0	500000	560.861	0	0	0	0	0.407583	0.239959	0.388057	0	0	0	0.257693	0.416737	0	0	0
735	0.936057	0.181971	0	0	0	0.821267	0.181971	0	500000	560.861	0	0	0	0	0.471776	0.31723	0.513019	0	0	0	0.26729	0.432257	0	0	0
736	0.831446	0.544464	0	0	0	0.455537	0.544464	0	500000	560.861	0	0	0	0	0.689188	0.307969	0.498042	0	0	0	0.293855	0.475217	0	0	0
737	0.707594	0.912639	0	0	0	0.0873607	0.912639	1	500000	560.861	0	0	0	0	0.296389	0.295798	0.478359	0	0	0.356109	0.237966	0.384834	0	0	0.286485
738	0.432565	1	0	0	0	0	1	0	500000	560.861	0	0	0	0	0	0.261554	0.422981	0	0	0	0	0	0	0	0
739	0.657427	0.789715	0	0	0.170585	0.0415351	0.9603	1	500000	560.861	0	0	0	1	0.620254	0.290409	0.469645	0	0.301085	0.349622	0.286214	0.46286	0	0.296736	0.344571
740	0.568962	0.299565	0	0	0.118701	0.581733	0.418267	0	500000	560.861	0	0	0	0	0.929223	0.280104	0.452979	0	0	0	0.316649	0.51208	0	0	0
741	0.271089	0	0	0	0.573776	0.426224	0.573776	0	500000	560.861	0	0	0	0	0.682222	0.232716	0.376345	0	0	0	0.29311	0.474012	0	0	0
742	0.221251	0	0	0	0.472725	0.527276	0.472725	2	500000	560.861	0	0	0	0	0.691658	0.221192	0.357708	0	0	0.316676	0.294118	0.475642	0	0	0.421083
743	0.409106	0.222873	0	0	0.718246	0.070826	0.941119	1	724052	560.861	0	0	0	0	0.759779	0.257934	0.45758	0	0	0.310525	0.301107	0.53417	0	0	0.3625
744	0.230782	0.72774	0	0	0	0.27226	0.72774	1	583110	560.861	0	1	0	0	0.585494	0.223537	0.375667	0.301308	0	0.269115	0.282117	0.474115	0.380269	0	0.339639
745	0.650561	0	0	0	0	1	0	0	500000	560.861	0	0	0	0	0	0.289648	0.468414	0	0	0	0	0	0	0	0
746	0.803371	0.00181801	0	0	0	0.998538	0.00181801	0	500000	566.014	0	0	0	0	0.0129326	0.306035	0.493784	0	0	0	0.109009	0.175885	0	0	0
747	0.456791	0.254941	0	0	0	0.745262	0.254941	0	500000	602.049	0	0	0	0	0.567556	0.269881	0.428783	0	0	0	0.284934	0.452699	0	0	0
748	0.501859	0.231116	0	0	0	0.768884	0.231116	0	552955	631.079	0	0	0	0	0.540621	0.279577	0.450177	0	0	0	0.284826	0.458628	0	0	0
749	0.702063	0.999981	0	0	0	1.93828e-05	0.999981	0	573500	616.595	0	0	0	0	0.000229709	0.302294	0.494075	0	0	0	0.0406565	0.0664497	0	0	0
750	0.465167	0.624408	0	0	0	0.375592	0.624408	0	722421	607.397	0	0	0	0	0.661865	0.27171	0.472242	0	0	0	0.296753	0.515769	0	0	0
751	0.326193	0	0	0.0547961	0	0.951077	0.0547961	0	374066	607.397	0	0	0	0	0.206842	0.24864	0.366582	0	0	0	0.221877	0.327123	0	0	0
752	0	0	0	0	0	0	0	0	256601	607.397	0	0	0	0	0	0	0	0	0	0	0	0	0	0	0
753	0.000387931	1	0	0	0	0	1	0	280504	607.397	0	0	0	0	0	0.0461734	0.0633488	0	0	0	0	0	0	0	0
754	0.448476	0.00634268	0	0.651725	0.261569	0.0805194	0.919637	1	252447	607.397	0	0	0	0	0.864749	0.269239	0.359785	0	0	0.31774	0.317268	0.423965	0	0	0.37442
755	0.783947	0	0	0	0.983136	0.0168635	0.983136	0	451090	607.397	0	0	0	0	0.0855674	0.309581	0.478302	0	0	0	0.177943	0.274921	0	0	0
756	0.758003	0	0	0	0.985456	0.0145439	0.985456	0	500000	607.397	0	0	0	0	0.0759669	0.306988	0.48666	0	0	0	0.172727	0.273819	0	0	0
757	0.359613	0	0	0	0.314886	0.685114	0.314886	0	500000	607.397	0	0	0	0	0.622954	0.254778	0.403893	0	0	0	0.292292	0.463363	0	0	0
758	0.827852	0.0302618	0	0	0.928958	0.0407798	0.95922	1	500000	607.397	0	0	0	0	0.304786	0.313828	0.497503	0	0	0.370361	0.244457	0.387531	0	0	0.288493
759	0.924741	0.376836	0	0	0.623164	0	1	0	500000	607.397	1	0	0	0	0.662494	0.322633	0.511461	0.4263	0	0	0.296824	0.470547	0.392199	0	0
760	0.876464	0.667855	0	0	0.253255	0.0788904	0.92111	1	500000	607.397	1	0	0	0	0.81777	0.318337	0.504651	0.420624	0	0.375682	0.312868	0.495982	0.413398	0	0.369228
761	0.763255	0.71306	0	0	0.109904	0.177036	0.822964	0	500000	607.397	0	0	0	0	0.790354	0.307518	0.487501	0	0	0	0.310212	0.491771	0	0	0
762	0.573808	0.535676	0.107032	0.146714	0.0991576	0.117091	0.781548	1	495999	435.048	0	1	0	1	1.33544	0.263428	0.45303	0.378357	0.291018	0.337931	0.325368	0.559553	0.467322	0.359446	0.417391
763	0.327049	0.795316	0.058723	0.151573	0	0	0.946889	0	414080	320.382	0	0	0	0	0.634587	0.212034	0.376261	0	0	0	0.25025	0.444078	0	0	0
764	0.404473	1	0	0	0	0	1	0	430756	312.94	0	0	0	0	0	0.222291	0.400724	0	0	0	0	0	0	0	0
765	0.587138	1	0	0	0	0	1	0	401355	196.415	0	0	0	0	0	0.217177	0.432148	0	0	0	0	0	0	0	0
766	0.10068	1	0	0	0	0	1	0	250000	126.923	0	0	0	0	0	0.125301	0.24705	0	0	0	0	0	0	0	0
767	0	0	0	0	0	0	0	0	250000	121.985	0	0	0	0	0	0	0	0	0	0	0	0	0	0	0
768	0	0	0	0	0	0	0	0	245655	114.201	0	0	0	0	0	0	0	0	0	0	0	0	0	0	0
769	0	0	0	0	0	0	0	0	218522	101.378	0	0	0	0	0	0	0	0	0	0	0	0	0	0	0
770	0	0	0	0	0	0	0	0	42103	19.5909	0	0	0	0	0	0	0	0	0	0	0	0	0	0	0
771	0.0687512	0	1	0	0	0	0	1	29383	110.757	0	0	0	0	3.5e-11	0.11009	0.131495	0	0	0.198819	0.000522932	0.000624606	0	0	0.000944395
772	0.239968	0	1	0	0	0	0	0	402813	1035.96	0	0	0	0	1e-11	0.263153	0.345843	0	0	0	0.000668606	0.000878701	0	0	0
773	0	0	0	0	0	0	0	0	333394	1035.96	0	0	0	0	0	0	0	0	0	0	0	0	0	0	0
774	0.166115	0	1	0	0	0	0	1	250000	1035.96	0	0	1	0	0	0.240034	0.279996	0	0.213466	0.247879	0	0	0	0	0
775	0.524626	0	1	0	0	0	0	0	250000	1035.96	0	0	0	0	0	0.319987	0.373261	0	0	0	0	0	0	0	0
776	0.341724	0	0	0	0	1	0	1	250000	1035.96	0	0	0	0	2.76e-10	0.287468	0.335327	0	0	0.296863	0.00153249	0.00178763	0	0	0.00158257
777	0.763921	0	0.893001	0	0	0.106999	0	0	326466	1035.96	0	0	0	0	0.340195	0.351506	0.438315	0	0	0	0.287146	0.358061	0	0	0
778	0.714515	0	1	0	0	0	0	1	500000	1035.96	0	0	0	0	0	0.345679	0.479524	0	0	0.356977	0	0	0	0	0
779	0.895331	0	1	0	0	0	0	0	500000	1035.96	0	0	0	0	0	0.365735	0.507345	0	0	0	0	0	0	0	0
780	0.803347	0	1	0	0	0	0	1	500000	1018.43	0	0	0	0	0	0.354441	0.49378	0	0	0.367589	0	0	0	0	0
781	0.256846	0.47301	0.505115	0	0.0232803	0	0.496291	1	500000	516.086	0	0	0	0	0.786629	0.224871	0.371301	0	0	0.276411	0.29748	0.491191	0	0	0.365662
782	0.720961	1	0	0	0	0	1	1	500000	231.427	0	0	0	0	0	0.238186	0.480602	0	0	0.357779	0	0	0	0	0
783	0.778797	0.945481	0.0545187	0	0	0	0.945481	0	500000	231.427	0	0	1	0	0.211611	0.242826	0.489963	0	0.314111	0	0.175317	0.353747	0	0.226784	0
784	0.891979	0.0682308	0.931769	0	0	0	0.0682308	1	500000	231.427	0	0	0	0	0.249038	0.251204	0.50687	0	0	0.377334	0.182602	0.368446	0	0	0.274286
785	0.854565	0	1	0	0	0	0	0	500000	231.427	0	0	0	0	0	0.248528	0.501469	0	0	0	0	0	0	0	0
786	0.84699	0.0699834	0.922751	0	0	0.00783255	0.0699834	0	500415	231.427	0	1	0	0	0.29829	0.247975	0.500458	0.417042	0	0	0.191029	0.385529	0.32127	0	0
787	0.628038	0.6006	0.367928	0	0	0.0317502	0.6006	0	771247	231.427	0	2	0	0	0.783615	0.23011	0.51744	0.460219	0	0	0.2432	0.546876	0.4864	0	0
788	0.690253	0.179772	0.211589	0.130829	0.198692	0.282242	0.509293	2	1319878	231.427	0	2	2	0	1.58133	0.235608	0.605969	0.471216	0.362441	0.420868	0.289864	0.745511	0.579727	0.445903	0.517786
789	0.751241	0	0.108291	0	0.7914	0.103075	0.7914	2	730774	231.427	0	0	0	0	0.660089	0.240649	0.533895	0	0	0.429872	0.232991	0.516906	0	0	0.416193
790	0.824484	0.167019	0.147151	0	0.467839	0.219216	0.634858	1	500000	231.427	0	0	0	0	1.26898	0.246311	0.496996	0	0	0.369984	0.274348	0.553568	0	0	0.412098
791	0.80151	0.635106	0.0513295	0	0	0.314742	0.635106	1	500000	271.277	0	0	0	0	0.80458	0.254487	0.493497	0	0	0.367379	0.25473	0.493969	0	0	0.36773
792	0.57008	0.347954	0	0	0.0173296	0.636519	0.365283	2	500000	418.965	0	0	0	0	0.725149	0.260533	0.453202	0	0	0.401216	0.276685	0.481299	0	0	0.42609
793	0.938451	0.0271303	0	0	0	0.973135	0.0271303	0	500000	542.457	0	0	0	0	0.124362	0.314796	0.513346	0	0	0	0.189932	0.309728	0	0	0
794	1	0	0	0	0	1	0	0	500000	560.861	0	0	0	0	0	0.322514	0.521564	0	0	0	0	0	0	0	0
795	0.864573	0.0749393	0	0	0	0.925069	0.0749393	0	500000	560.861	0	0	0	0	0.266225	0.310992	0.502931	0	0	0	0.231665	0.374645	0	0	0
796	0.950463	0.454894	0	0	0.0177197	0.527822	0.472614	0	500000	560.861	0	0	0	0	0.767057	0.318444	0.514981	0	0	0	0.301825	0.488106	0	0	0
797	0.297328	0.682619	0	0.0399026	0.279248	0	1.00177	2	500000	560.861	1	1	0	0	0.745399	0.238154	0.385138	0.381748	0	0.34096	0.299672	0.484624	0.480358	0	0.429034
798	0.107131	0.400518	0	0	0.599482	0	1	0	500000	560.861	0	0	0	0	0.673221	0.184513	0.298392	0	0	0	0.292138	0.472441	0	0	0
799	0.805494	0	0	0	0.264507	0.735493	0.264507	0	500000	560.861	0	0	0	0	0.577719	0.305537	0.49411	0	0	0	0.281176	0.454712	0	0	0
800	0.475451	0	0	0	0	1	0	1	500000	560.861	0	0	0	0	0	0.267809	0.433096	0	0	0.322414	0	0	0	0	0
801	0.629018	0.751241	0	0.027635	0.00706178	0.214845	0.785938	0	641255	560.861	0	0	0	0	0.679423	0.28722	0.494298	0	0	0	0.292809	0.503916	0	0	0
802	0.440558	0.844525	0	0	0	0.155578	0.844525	0	714739	560.861	0	0	0	0	0.432179	0.262754	0.464625	0	0	0	0.261496	0.4624	0	0	0
803	0.441058	0	0	0	0	1	0	0	500000	560.861	0	0	0	0	0	0.262829	0.425042	0	0	0	0	0	0	0	0
804	0.990461	0.474921	0	0	0	0.527835	0.474921	0	500000	560.861	0	0	0	0	0.690901	0.321742	0.520316	0	0	0	0.294037	0.475512	0	0	0
805	1.00426	0.983469	0	0	0	0.0165306	0.983469	0	500000	551.134	0	0	0	1	0.0842109	0.321448	0.522119	0	0.334726	0	0.172978	0.280963	0	0.180123	0
806	0.607036	0.85426	0	0	0	0.14574	0.85426	1	500000	557.13	0	0	0	3	0.415248	0.284202	0.460375	0	0.388429	0.342721	0.258465	0.418682	0	0.353252	0.311683
807	0.675464	0.848847	0	0	0	0.151216	0.848847	0	643160	602.032	0	0	0	1	0.42476	0.297605	0.503553	0	0.303129	0	0.265018	0.448416	0	0.269938	0
808	0.816471	0.654444	0	0	0	0.347991	0.654444	0	960573	607.397	1	0	0	0	0.644796	0.312744	0.583691	0.413234	0	0	0.294821	0.550242	0.389553	0	0
809	0.746429	0.000149155	0	0.390703	0	0.611231	0.390852	0	575346	607.397	0	0	0	0	0.669397	0.305809	0.502105	0	0	0	0.297594	0.488617	0	0	0
810	0.313804	0	0	0.0769386	0	0.923061	0.0769386	0	356319	607.397	0	0	0	0	0.271228	0.246245	0.358665	0	0	0	0.237431	0.345827	0	0	0
811	0	0	0	0	0	0	0	0	250000	607.397	0	0	0	0	0	0	0	0	0	0	0	0	0	0	0
812	0.257093	0	0.852641	0	0.147359	0	0.147359	0	250000	607.397	0	0	0	0	0.4181	0.234275	0.312301	0	0	0	0.264559	0.352671	0	0	0
813	0.816772	0	0.041285	0	0.959642	0.00287103	0.959642	1	424759	607.397	0	0	0	0	0.187923	0.312772	0.476021	0	0	0.369115	0.21662	0.329682	0	0	0.255642
814	0.905419	0.0062876	0	0	0.9936	0.000112919	0.999887	0	500000	607.397	0	1	0	0	0.0392792	0.320934	0.508768	0.424056	0	0	0.146468	0.232193	0.193531	0	0
815	0.325313	0.00349528	0	0	0.683716	0.312789	0.687211	0	500000	607.397	0	0	0	0	0.64326	0.248473	0.393897	0	0	0	0.294645	0.467094	0	0	0
816	0.872284	0.027213	0	0	0.972787	0	1	0	500000	607.397	0	0	0	0	0.124917	0.317957	0.504048	0	0	0	0.195595	0.310072	0	0	0
817	0.805249	0.00245558	0	0	0.941395	0.0594935	0.94385	1	500000	607.397	0	0	0	0	0.239494	0.311663	0.494072	0	0	0.367806	0.230158	0.364864	0	0	0.271619
818	0.729165	0	0	0	0.751819	0.248613	0.751819	0	500000	607.397	1	0	0	0	0.560498	0.304025	0.481963	0.401714	0	0	0.284673	0.451285	0.376144	0	0
819	0.736383	0.589333	0	0	0.0960066	0.31593	0.685339	0	500000	591.574	0	0	0	0	0.90062	0.30277	0.483152	0	0	0	0.3184	0.508093	0	0	0
820	0.481167	0.882143	0	0	0	0.122637	0.882143	2	493605	461.114	0	0	0	0	0.367979	0.255777	0.432996	0	0	0.384564	0.23919	0.404917	0	0	0.359625
821	0	0	0	0	0	0	0	0	307216	454.706	0	0	0	0	0	0	0	0	0	0	0	0	0	0	0
822	0	0	0	0	0	0	0	0	250000	454.706	0	0	0	0	0	0	0	0	0	0	0	0	0	0	0
823	0.127406	1	0	0	0	0	1	0	250000	454.706	0	0	0	0	0	0.182838	0.262028	0	0	0	0	0	0	0	0
824	0.0696449	1	0	0	0	0	1	0	250000	454.706	0	0	0	0	0	0.157214	0.225306	0	0	0	0	0	0	0	0
825	0	0	0	0	0	0	0	0	245176	447.137	0	0	0	0	0	0	0	0	0	0	0	0	0	0	0
826	0.0082266	0	1	0	0	0	0	0	62624	132.799	0	0	0	0	0	0.0677547	0.0934449	0	0	0	0	0	0	0	0
827	0.135457	0.764598	0.100099	0	0.00146055	0.133842	0.766058	0	500000	1035.96	0	0	0	0	0.714315	0.228098	0.316416	0	0	0	0.345655	0.479491	0	0	0
828	0	0	0	0	0	0	0	0	397515	1035.96	0	0	0	0	0	0	0	0	0	0	0	0	0	0	0
829	0.00986238	0	1	0	0	0	0	0	250000	1035.96	0	0	0	0	0	0.118486	0.138212	0	0	0	0	0	0	0	0
830	0.104904	0	0.0586572	0	0	0.941343	0	0	263108	1035.96	0	0	0	0	0.223257	0.213978	0.252812	0	0	0	0.258447	0.305351	0	0	0
831	0.593995	0	0.000650469	0	0	0.99935	0	1	341547	1035.96	0	0	0	0	0.00542328	0.330078	0.416268	0	0	0.340865	0.102032	0.128675	0	0	0.105366
832	0.763441	0	0.944785	0	0	0.055215	0	0	455925	1035.96	0	0	0	0	0.213593	0.351451	0.476412	0	0	0	0.255604	0.346486	0	0	0
833	0.868696	0	1	0	0	0	0	0	500193	1035.96	0	1	0	0	0	0.362984	0.503578	0.419689	0	0	0	0	0	0	0
834	0.851778	0	1	0	0	0	0	1	500000	1035.96	0	1	0	0	5e-12	0.361204	0.501059	0.41763	0	0.373008	0.000562229	0.00077992	0.000650059	0	0.000580603
835	0.385449	0.011874	0.988126	0	0	0	0.011874	2	500000	1035.96	0	0	0	0	0.0644455	0.296253	0.41096	0	0	0.36382	0.189439	0.262788	0	0	0.232644
836	0.779977	0.527956	0.349234	0.105744	0.0192917	0	0.652992	2	500000	1030.38	1	0	0	0	1.01837	0.352862	0.490149	0.408537	0	0.433925	0.377191	0.523943	0.436704	0	0.463843
837	0.21807	0.999938	6.18053e-05	0	0	0	0.999938	0	500000	533.62	0	0	1	0	0.00066079	0.217667	0.356416	0	0.228495	0	0.0510692	0.0836226	0	0.0536097	0
838	0.903711	0.34652	0.65348	0	0	0	0.34652	0	500000	231.427	0	0	0	0	0.645266	0.252026	0.508528	0	0	0	0.231672	0.467458	0	0	0
839	0.999986	0	1	0	0	0	0	0	500000	231.427	0	0	0	0	0	0.258486	0.521562	0	0	0	0	0	0	0	0
840	0.91758	0.0027058	0.993235	0	0	0.00410348	0.0027058	0	500000	231.427	0	0	0	0	0.045292	0.252988	0.510468	0	0	0	0.119246	0.24061	0	0	0
841	0.850501	0.801363	0.127803	0	0	0.0759345	0.801363	1	611961	231.427	0	0	0	0	0.63613	0.248232	0.526823	0	0	0.372868	0.230847	0.489928	0	0	0.346755
842	0.809262	0.442202	0	0.0927315	0.351551	0.115073	0.886485	2	626533	231.427	1	0	0	0	1.19767	0.245166	0.523388	0.412319	0	0.437942	0.27041	0.577279	0.454773	0	0.483035
843	0.8025	0.408484	0	0.482781	0.109412	0.0034354	1.00068	1	896822	231.427	1	0	5	2	0.978854	0.244653	0.571285	0.411454	0.51477	0.367492	0.25711	0.600373	0.432404	0.54098	0.386204
844	0.724952	0	0	0.30285	0.686475	0.0117654	0.989324	2	606195	231.427	0	0	3	4	0.672271	0.238515	0.505005	0	0.501856	0.426061	0.234059	0.495569	0	0.492479	0.4181
845	0.832445	0.0598476	0	0	0.595287	0.344902	0.655134	1	500000	231.427	0	0	0	0	0.844457	0.246904	0.498192	0	0	0.370873	0.24779	0.499979	0	0	0.372204
846	0.842194	0.252992	0	0	0.194896	0.557811	0.447888	1	500000	231.427	0	0	0	0	0.992037	0.247623	0.499644	0	0	0.371955	0.257971	0.520523	0	0	0.387497
847	0.961304	0.0756391	0	0	0.910963	0.0191986	0.986602	1	500000	231.427	0	0	0	0	0.356124	0.255949	0.516444	0	0	0.384461	0.199682	0.40291	0	0	0.299942
848	0.839937	0.0515695	0.746695	0	0.122025	0.0822949	0.173595	2	500000	247.306	0	0	0	0	0.833214	0.251597	0.499309	0	0	0.442034	0.251092	0.498307	0	0	0.441147
849	0.818168	0	0.501315	0	0.000126813	0.498559	0.000126813	1	500000	365.843	0	0	0	0	0.69432	0.275657	0.496042	0	0	0.369273	0.264575	0.476099	0	0	0.354427
850	0.758911	0	0.00933775	0.0473412	0	0.943321	0.0473412	0	500000	502.474	0	0	0	0	0.243092	0.292861	0.486805	0	0	0	0.220321	0.366227	0	0	0
851	0.701281	0.0044376	0	0	0.0527346	0.943331	0.0571722	0	500000	560.861	0	0	0	0	0.234244	0.295136	0.477288	0	0	0	0.22437	0.362848	0	0	0
852	0.670262	0.863301	0.0824185	0	0.0542808	0	0.917581	0	613496	560.861	1	0	0	0	0.490762	0.291817	0.496683	0.393343	0	0	0.26994	0.459448	0.363855	0	0
853	0.646496	0.697284	0	0	0.24369	0.0590266	0.940973	0	577174	560.861	0	0	0	0	0.762502	0.289195	0.484767	0	0	0	0.301376	0.505187	0	0	0
854	0.427909	0	0	0.0038602	0.371293	0.624847	0.375154	0	500000	560.861	0	0	0	0	0.683149	0.260848	0.421838	0	0	0	0.293209	0.474173	0	0	0
855	0.486811	0	0	0.000111019	0.759637	0.240252	0.759748	2	500000	560.861	0	0	0	0	0.552462	0.269395	0.43566	0	0	0.385687	0.278051	0.449659	0	0	0.39808
856	0.697996	0.10486	0	0.492279	0	0.402862	0.597138	1	519926	560.861	0	0	0	0	0.951622	0.294789	0.481408	0	0	0.354895	0.318541	0.520196	0	0	0.383489
857	0.825909	0.674847	0	0	0.175526	0.149627	0.850373	1	565934	560.861	0	0	0	0	0.855039	0.307455	0.512849	0	0	0.370143	0.310131	0.517313	0	0	0.373365
858	0.28395	0.0356524	0	0	0.70862	0.255728	0.744272	1	500000	560.861	0	0	0	0	0.711658	0.235429	0.380731	0	0	0.283431	0.296222	0.479044	0	0	0.356619
859	0.55548	0.311228	0	0	0	0.688772	0.311228	0	500000	486.643	0	0	0	0	0.62008	0.268723	0.450272	0	0	0	0.276216	0.462828	0	0	0
860	0.882762	0.887033	0	0	0	0.113002	0.887033	2	500000	454.239	0	0	0	0	0.352715	0.296563	0.505555	0	0	0.447564	0.235783	0.401942	0	0	0.355836
861	0.826691	0.704362	0	0.00908112	0.0601399	0.229443	0.773583	3	500000	461.66	1	0	2	0	0.796369	0.292922	0.497329	0.414521	0.379158	0.487251	0.290198	0.492704	0.410666	0.375633	0.482721
862	0.67415	0.800307	0	3.74576e-07	0.065871	0.135099	0.866178	0	519768	526.142	1	0	0	0	0.627889	0.287607	0.477207	0.393912	0	0	0.282541	0.468801	0.386973	0	0
863	0.507469	0.418057	0.107905	0.0204054	0.0837225	0.372483	0.522185	1	684915	581.652	0	0	1	0	1.25977	0.274697	0.476241	0	0.282215	0.32771	0.344805	0.597788	0	0.354242	0.411349
864	0.775457	0.134431	0	0.8425	0	0.0230689	0.976931	0	553808	590.557	0	0	0	0	0.501105	0.306577	0.502105	0	0	0	0.274873	0.450181	0	0	0
865	0.681685	0.00848359	0.0662728	0.649498	0	0.27577	0.657981	0	464378	598.998	0	0	0	0	0.855865	0.297911	0.465242	0	0	0	0.31535	0.492475	0	0	0
866	0.317355	0	0	0.0740238	0	0.925976	0.0740238	0	250000	606.363	0	0	0	0	0.263925	0.246834	0.329182	0	0	0	0.235716	0.314355	0	0	0
867	0	0	0	0	0	0	0	0	250000	607.397	0	0	0	0	0	0	0	0	0	0	0	0	0	0	0
868	0.391829	0.133757	0	0.151314	0.702177	0.0148361	0.987248	1	461795	607.397	0	0	3	1	0.865563	0.260302	0.404531	0	0.374125	0.307193	0.317342	0.493176	0	0.456107	0.374508
869	0.828343	0.886075	0	0.0384087	0.0756432	0	1.00013	1	669112	607.397	0	0	1	1	0.427656	0.313874	0.535171	0	0.379348	0.370416	0.266058	0.453642	0	0.321557	0.313986
870	0.423607	1	0	0	0	0	1	0	511430	607.397	0	0	0	0	0	0.265426	0.423158	0	0	0	0	0	0	0	0
871	0.981005	0.922474	0.0717567	0	0.00576926	0	0.928243	0	500000	607.397	0	0	0	0	0.293223	0.327432	0.51907	0	0	0	0.242104	0.383802	0	0	0
872	1.33053	0.0257303	0	0	0.97427	0	1	0	500000	607.397	0	0	0	0	0.119571	0.353354	0.560163	0	0	0	0.193468	0.306701	0	0	0
873	1.08443	0	0	0	0.9245	0.0771489	0.9245	0	500000	607.397	0	0	0	0	0.270232	0.33574	0.53224	0	0	0	0.237212	0.376047	0	0	0
874	0.792078	0.21572	0	0	0.66905	0.119974	0.884771	0	493552	511.975	0	0	0	0	0.854157	0.297399	0.490445	0	0	0	0.303062	0.499785	0	0	0
875	0.936714	0.995785	0	0	0.00421475	0	1	0	493174	454.706	0	0	0	0	0.027257	0.301071	0.511349	0	0	0	0.124348	0.211196	0	0	0
876	0.144055	1	0	0	0	0	1	0	340774	454.706	0	0	0	0	0	0.188538	0.291954	0	0	0	0	0	0	0	0
877	0	0	0	0	0	0	0	0	250000	454.706	0	0	0	0	0	0	0	0	0	0	0	0	0	0	0
878	0	0	0	0	0	0	0	0	250000	454.706	0	0	0	0	0	0	0	0	0	0	0	0	0	0	0
879	0	0	0	0	0	0	0	0	250000	454.706	0	0	0	0	0	0	0	0	0	0	0	0	0	0	0
880	0	0	0	0	0	0	0	0	250000	454.706	0	0	0	0	0	0	0	0	0	0	0	0	0	0	0
881	0	0	0	0	0	0	0	0	82807	167.878	0	0	0	0	0	0	0	0	0	0	0	0	0	0	0
882	0.036515	0	0	0	1	0	1	0	26522	54.9508	0	0	0	0	0	0.0788762	0.109417	0	0	0	0	0	0	0	0
883	0.181	0.238851	0	0	0.625219	0.135929	0.864071	1	364670	814.712	0	0	0	0	0.906914	0.230943	0.314383	0	0	0.253254	0.345523	0.470361	0	0	0.378903
884	0.33076	1	0	0	0	0	1	0	301155	1035.96	0	0	0	0	0	0.285134	0.34845	0	0	0	0	0	0	0	0
885	0.0162721	0	0	0	0	1	0	0	405963	1035.96	0	0	0	0	5.7e-11	0.134286	0.176827	0	0	0	0.00103309	0.00136036	0	0	0
886	0.547865	0	0.241222	0	0	0.758778	0	0	493199	1035.96	0	0	0	0	0.552485	0.323474	0.447187	0	0	0	0.324153	0.448127	0	0	0
887	0.885939	0	0.850108	0	0	0.149892	0	0	500000	1035.96	0	0	0	0	0.422523	0.364772	0.506009	0	0	0	0.303133	0.420504	0	0	0
888	0.744428	0	1	0	0	0	0	1	500000	1035.96	0	0	0	0	0	0.349242	0.484466	0	0	0.360655	0	0	0	0	0
889	0.863176	0	1	0	0	0	0	0	714946	1035.96	0	0	0	0	5e-12	0.362406	0.549741	0	0	0	0.000562229	0.000852857	0	0	0
890	0.785099	0.0446882	0.955312	0	0	0	0.0446882	0	539036	1035.96	0	0	1	0	0.182567	0.353917	0.500266	0	0.314745	0	0.245769	0.347396	0	0.218566	0
891	0.781058	0.470372	0.0156451	0.0674171	0.448832	0	0.986621	0	500000	1035.96	1	0	0	0	0.961192	0.353461	0.490319	0.408678	0	0	0.372283	0.516429	0.43044	0	0
892	0.919016	0.500751	0.164734	0.326273	0.00824185	0	0.835266	1	500000	1035.96	0	0	0	0	1.04841	0.36813	0.510668	0	0	0.380161	0.380455	0.527765	0	0	0.392889
893	0.763857	0.46993	0.254774	0.275296	0	0	0.745226	1	500000	1021.42	0	1	0	1	1.05836	0.350259	0.487597	0.406409	0.312594	0.362986	0.380009	0.529012	0.440929	0.339145	0.393817
894	0.493139	0	0.803099	0.0430811	0	0.15382	0.0430811	0	500000	558.297	0	0	0	0	0.599524	0.269956	0.437069	0	0	0	0.283467	0.458944	0	0	0
895	0.999653	0	1	0	0	0	0	0	500000	231.427	0	0	0	0	0	0.258465	0.521519	0	0	0	0	0	0	0	0
896	0.920765	0	0.909432	0	0	0.0927763	0	1	500000	231.427	0	0	1	0	0.306918	0.253207	0.510911	0	0.32754	0.380342	0.192395	0.388207	0	0.248876	0.288996
897	0.838405	0.358862	0.514786	0	0	0.131663	0.358862	1	500772	231.427	0	0	1	1	0.976536	0.247344	0.499274	0	0.380495	0.371536	0.256957	0.518677	0	0.395282	0.385975
898	0.931562	0.874699	0	0	0.0920502	0.0332512	0.966749	3	524710	231.427	0	0	1	0	0.449855	0.253946	0.518618	0	0.328496	0.502019	0.211693	0.432328	0	0.273839	0.41849
899	0.836932	0.633694	0	0.0591627	0.284778	0.0250701	0.977635	2	633106	231.427	0	1	0	1	0.906469	0.247236	0.529184	0.415799	0.319816	0.441638	0.252219	0.539849	0.424179	0.326261	0.450539
900	0.567738	0.20787	0	0.211916	0.284284	0.298119	0.70407	2	519133	231.427	0	0	0	0	1.3737	0.224376	0.457006	0	0	0.400803	0.279841	0.569978	0	0	0.499882
901	0.761292	0.0109772	0	0.000386091	0.571975	0.439018	0.583339	0	500000	231.427	0	0	0	0	0.733508	0.24145	0.487187	0	0	0	0.239216	0.48268	0	0	0
902	0.949172	0.0309403	0	0	0.927254	0.0482597	0.958194	0	500000	231.427	0	0	0	0	0.323856	0.255138	0.514806	0	0	0	0.194996	0.393455	0	0	0
903	1	0	0	0	1	0	1	0	500000	231.427	0	1	0	0	4.00002e-12	0.258487	0.521564	0.434721	0	0	0.000365556	0.000737604	0.000614789	0	0
904	0.987111	0	0.0741794	0	0.926535	0	0.926535	0	500000	231.427	0	0	0	1	0.263659	0.25765	0.519875	0	0.333287	0	0.185225	0.373739	0	0.239601	0
905	0.814447	0	0.215337	0.0736501	0.687639	0.0242877	0.761289	2	625126	231.427	0	0	2	0	0.870583	0.245558	0.523929	0	0.377747	0.438642	0.249684	0.532733	0	0.384094	0.446012
906	0.70985	0.238451	0.0870626	0.45665	0.0508559	0.168181	0.745957	1	668860	231.84	0	0	0	0	1.36362	0.237369	0.514862	0	0	0.356392	0.279451	0.606139	0	0	0.419575
907	0.636463	0.732655	0	0.107032	0	0.160432	0.839687	2	500000	622.73	0	0	0	1	0.760662	0.295701	0.465855	0	0.298656	0.412418	0.309178	0.487086	0	0.312267	0.431213
908	0.844359	0.60319	0	0.222365	0.167713	0.00749714	0.993268	2	547762	1031.25	0	0	0	0	0.975374	0.360005	0.511499	0	0	0.442615	0.373224	0.530281	0	0	0.458867
909	0.433008	0.792733	0	0.165009	0	0.0422867	0.957742	2	714722	560.861	0	2	0	0	0.615198	0.261621	0.462619	0.419365	0	0.374557	0.285629	0.505072	0.457848	0	0.408929
910	0.60911	0.695696	0	0.221502	0.0784094	0.00439298	0.995607	0	509354	560.861	0	0	1	1	0.809763	0.28492	0.462907	0	0.351284	0	0.305941	0.497061	0	0.377202	0
911	0.809661	0.418262	0	0.120949	0.0194621	0.441327	0.558673	1	500000	560.861	0	1	0	2	1.05773	0.305932	0.494747	0.412369	0.377191	0.368309	0.327071	0.528934	0.440863	0.403254	0.393759
912	0.996667	0	0	0	0	1	0	0	656280	560.861	0	0	0	0	0	0.322245	0.557795	0	0	0	0	0	0	0	0
913	0.650702	0	0	0	0.177793	0.822207	0.177793	1	877203	560.861	0	0	0	0	0.46803	0.289664	0.53912	0	0	0.348724	0.266758	0.496488	0	0	0.321148
914	0.346538	0	0	0	0.47894	0.52106	0.47894	0	500000	559.759	0	0	0	0	0.69226	0.247328	0.400171	0	0	0	0.294037	0.475746	0	0	0
915	0.922531	0.238133	0	0	0	0.761867	0.238133	0	500000	459.862	0	0	0	0	0.548918	0.300772	0.511155	0	0	0	0.264161	0.448936	0	0	0
916	0.912105	1	0	0	0	0	1	1	510345	454.706	0	0	0	0	9.17e-10	0.299074	0.512321	0	0	0.379444	0.00168407	0.00288485	0	0	0.00213663
917	0.908765	0.915885	0	0.0848563	0	0	1.00074	2	696040	454.706	0	1	1	2	0.289797	0.2988	0.553142	0.424447	0.429656	0.450824	0.224539	0.415669	0.318958	0.322873	0.33878
918	0.765578	0.95491	0	0.0453275	0	0	1.00024	0	575116	454.706	0	0	0	0	0.184294	0.286263	0.505244	0	0	0	0.200514	0.353901	0	0	0
919	0.863591	0.49887	0	0.0469298	0.25747	0.207544	0.80327	3	559729	454.706	0	0	0	0	1.16618	0.295015	0.517174	0	0	0.4926	0.318023	0.557507	0	0	0.531017
920	0.620742	0.940821	0	0	0	0.0618911	0.940821	0	500000	454.706	0	0	1	0	0.229597	0.271641	0.462951	0	0.296794	0	0.211841	0.361035	0	0.231456	0
921	0.606917	0.040059	0.829155	0	0.132458	0	0.172517	0	499777	454.706	0	0	0	0	0.551989	0.270116	0.460301	0	0	0	0.263785	0.449513	0	0	0
922	0.513058	0	0.836548	0	0	0.163452	0	1	283858	455.782	0	0	0	0	0.44535	0.259159	0.383162	0	0	0.328608	0.25015	0.369842	0	0	0.317185
923	0.342503	0	0	0	0.196671	0.803329	0.196671	0	250000	463.189	0	0	0	0	0.495753	0.235202	0.335518	0	0	0	0.257983	0.368016	0	0	0
924	0.770917	0	0	0.00332628	0.963128	0.033546	0.966454	1	279961	479.432	0	1	0	0	0.169047	0.290582	0.422758	0.407345	0	0.363822	0.198847	0.289295	0.278748	0	0.248965
925	0.901634	0.339919	0	0.0681635	0.591898	4.23032e-05	0.99998	3	568840	595.278	1	1	1	0	0.860695	0.318987	0.524892	0.503762	0.325826	0.497937	0.315302	0.51883	0.497944	0.322062	0.492186
926	0.840467	0.457888	0.160559	0	0.357895	0.023755	0.815784	1	511008	607.397	0	2	1	1	1.10793	0.315017	0.502114	0.494992	0.380728	0.371764	0.337545	0.538023	0.530391	0.407956	0.39835
927	0.697782	0.230754	0.178279	0	0.593008	0	0.823762	2	500000	607.397	0	0	0	0	0.955679	0.3007	0.476692	0	0	0.422011	0.325298	0.515686	0	0	0.456533
928	0.891002	0	0	0	1	0	1	1	500000	607.397	0	0	2	1	0	0.319649	0.506731	0	0.427541	0.37723	0	0	0	0	0
929	0.812258	0.106858	0	0	0.795755	0.101522	0.902613	1	484867	572.841	1	0	0	0	0.652993	0.307799	0.491354	0.4127	0	0.368604	0.291454	0.465262	0.390785	0	0.349031
930	0.949491	0.0399825	0	0	0.936457	0.0283126	0.976439	0	261827	455.073	1	0	0	0	0.291115	0.302154	0.437967	0.429124	0	0	0.224839	0.325901	0.31932	0	0
931	0.365189	0.338592	0	0	0.661408	0	1	0	252256	454.706	0	0	0	0	0.640097	0.237901	0.341708	0	0	0	0.273734	0.393176	0	0	0
932	0.372573	1	0	0	0	0	1	0	250000	454.706	0	0	0	0	0	0.239095	0.342652	0	0	0	0	0	0	0	0
933	0	0	0	0	0	0	0	0	250000	454.706	0	0	0	0	0	0	0	0	0	0	0	0	0	0	0
934	0	0	0	0	0	0	0	0	250000	454.706	0	0	0	0	0	0	0	0	0	0	0	0	0	0	0
935	0	0	0	0	0	0	0	0	250000	454.706	0	0	0	0	0	0	0	0	0	0	0	0	0	0	0
936	0	0	0	0	0	0	0	0	240935	441.122	0	0	0	0	0	0	0	0	0	0	0	0	0	0	0
937	0	0	0	0	0	0	0	0	45592	81.4808	0	0	0	0	0	0	0	0	0	0	0	0	0	0	0
938	0	0	0	0	0	0	0	0	134228	298.666	0	0	0	0	0	0	0	0	0	0	0	0	0	0	0
939	0.370515	0	0	0	0	1	0	0	487924	1010.99	0	0	0	0	3.00004e-12	0.291557	0.404441	0	0	0	0.000491817	0.000682237	0	0	0
940	0.983514	0	0.00156855	0	0	0.998431	0	0	500000	1035.96	0	0	0	0	0.0116964	0.374426	0.519401	0	0	0	0.123647	0.171522	0	0	0
941	0.852962	0	0.0599805	0	0	0.940019	0	0	500000	1035.96	0	0	0	0	0.226914	0.361329	0.501233	0	0	0	0.259499	0.359976	0	0	0
942	0.673561	0	0.441925	0	0	0.558075	0	0	500000	1035.96	0	0	0	0	0.686387	0.340616	0.4725	0	0	0	0.342226	0.474734	0	0	0
943	0.869299	0.414242	0.377401	0.155807	0	0.0525506	0.570049	0	528162	1035.96	0	0	0	0	1.17731	0.363047	0.510563	0	0	0	0.391646	0.550782	0	0	0
944	0.651913	0.563934	0.348104	0.0985786	0	0	0.662513	3	502387	1035.96	0	0	0	0	0.918766	0.337845	0.469215	0	0	0.459161	0.368105	0.511241	0	0	0.500286
945	0.690743	0.954643	0	0	0.0453575	0	1	0	500000	1035.96	0	0	0	1	0.184612	0.342767	0.475485	0	0.304829	0	0.246454	0.341879	0	0.219176	0
946	0.736697	0.0419853	0.00412936	0.950332	0.0035536	0	0.995871	1	500000	1035.96	0	0	0	0	0.224236	0.348331	0.483203	0	0	0.359715	0.25873	0.358909	0	0	0.267186
947	0.740619	0.0055283	0	0.994472	0	0	1	0	537532	1078.15	0	0	0	0	0.0342484	0.352293	0.49268	0	0	0	0.163367	0.228468	0	0	0
948	0.55632	0.908548	0	0.0219003	0	0.0695518	0.930448	1	630393	2751.5	0	0	0	0	0.356226	0.414532	0.477308	0	0	0.335327	0.370816	0.426972	0	0	0.299963
949	0.556755	0	0.7329	0	0	0.267791	0	1	500742	728.394	0	0	0	0	0.580573	0.297401	0.450697	0	0	0.335392	0.300532	0.455442	0	0	0.338923
950	0.850054	0.0167404	0.862302	0	0	0.126999	0.0167404	0	500000	231.427	0	0	0	0	0.458289	0.248199	0.500806	0	0	0	0.212678	0.429134	0	0	0
951	0.71623	0.639615	0.258078	0	0	0.103847	0.639615	1	500000	231.427	0	0	0	0	0.870598	0.237795	0.479812	0	0	0.357191	0.249685	0.503805	0	0	0.375052
952	0.851267	0.759099	0.173506	0	0	0.068616	0.759099	1	500000	231.427	0	0	0	0	0.696966	0.248288	0.500984	0	0	0.372952	0.236179	0.476552	0	0	0.354764
953	0.650991	0.887156	0	0	0	0.112844	0.887156	0	500000	231.427	0	1	0	0	0.35242	0.232184	0.468491	0.390485	0	0	0.199161	0.401858	0.334947	0	0
954	0.57218	0.247494	0	0	0.177294	0.576751	0.424788	2	500000	231.427	0	2	0	0	0.969714	0.224813	0.453619	0.449626	0	0.401585	0.256507	0.517569	0.513014	0	0.4582
955	0.807726	0.715301	0	0	0.141816	0.144527	0.857117	1	500000	231.427	0	0	0	0	0.796218	0.24505	0.494451	0	0	0.368089	0.244172	0.492681	0	0	0.366771
956	0.837708	0.118242	0	0	0.803776	0.0797772	0.922018	1	500000	231.427	0	0	0	0	0.62974	0.247293	0.498977	0	0	0.371458	0.230266	0.46462	0	0	0.345881
957	0.461375	0.444625	0	0	0.555377	0	1	0	500000	231.427	0	0	0	0	0.687001	0.213036	0.429854	0	0	0	0.23533	0.47484	0	0	0
958	0.872914	0.234632	0	0.163753	0.602484	0	1.00087	2	519158	231.427	0	4	3	1	0.941724	0.249851	0.508901	0.594249	0.457073	0.446311	0.254636	0.518646	0.605629	0.465826	0.454857
959	0.820868	0.361827	0.0294152	0.0324492	0.570831	0.00547713	0.965108	1	869204	231.427	0	3	4	3	0.931357	0.246041	0.570051	0.544577	0.517691	0.369577	0.253932	0.588335	0.562043	0.534295	0.381431
960	0.842619	0.756809	0.0455432	0.025082	0.170806	0.0034914	0.952697	1	714601	231.427	0	1	2	1	0.765616	0.247655	0.546373	0.416503	0.421615	0.372002	0.241792	0.533438	0.406643	0.411633	0.363195
961	0.717114	0.653262	0	0	0.346738	0	1	3	500000	774.16	0	2	1	0	0.645404	0.321692	0.47996	0.475735	0.307698	0.470234	0.313329	0.467483	0.463368	0.299699	0.45801
962	0.700089	0.776062	0	0	0.130637	0.0934569	0.9067	0	500000	1195.42	2	0	0	0	0.684156	0.356454	0.477085	0.472886	0	0	0.354408	0.474347	0.470172	0	0
963	0.890293	0.790079	0.000422561	0.0979609	0.0695478	0.0423022	0.957588	2	723835	1134.86	0	0	0	0	0.736219	0.37364	0.555723	0	0	0.448516	0.356305	0.52994	0	0	0.427707
964	0.479387	0.863171	0	0	0	0.138099	0.863171	1	824484	560.861	0	0	0	0	0.400415	0.268362	0.491793	0	0	0.323079	0.256553	0.470152	0	0	0.308862
965	0.660499	0.458921	0	0.0621802	0.242471	0.237158	0.763573	1	641542	560.861	1	1	0	2	1.21499	0.290748	0.500426	0.466054	0.35847	0.35003	0.338604	0.582793	0.542764	0.417473	0.407643
966	0.950325	0.495346	0	0	0.0426668	0.462295	0.538013	0	645469	560.861	0	0	0	0	0.83925	0.318432	0.548911	0	0	0	0.308689	0.532117	0	0	0
967	0.841906	0.442259	0	0	0	0.557741	0.442259	0	661413	560.861	0	0	0	0	0.686464	0.308933	0.535796	0	0	0	0.293564	0.509141	0	0	0
968	0.109628	0	0	0	0	1	0	0	500000	560.861	0	0	0	0	0	0.185579	0.300115	0	0	0	0	0	0	0	0
969	0.944406	0.0445677	0	0	0	0.955432	0.0445677	0	500000	479.285	0	0	0	0	0.182198	0.305684	0.514159	0	0	0	0.202591	0.340756	0	0	0
970	0.92789	0.753454	0	0	0	0.247171	0.753454	0	500000	454.706	0	0	0	0	0.558758	0.30036	0.511896	0	0	0	0.26459	0.450935	0	0	0
971	0.785152	0.897628	0	0.0884177	0.0139545	0	1	4	554840	454.706	0	2	1	2	0.37103	0.288075	0.503901	0.486639	0.414235	0.516881	0.238847	0.417791	0.403478	0.343447	0.428552
972	0.837719	0.810669	0	0.0407269	0.148605	0	1	3	545290	454.706	0	1	1	1	0.583827	0.292781	0.509914	0.415896	0.380417	0.488868	0.267509	0.4659	0.379998	0.347581	0.446671
973	0.741977	0.747761	0	0.0839047	0.146945	0.0276332	0.97861	4	553825	454.706	0	0	0	2	0.80624	0.284031	0.496599	0	0.369048	0.509623	0.28999	0.507019	0	0.376791	0.520317
974	0.911724	0.961835	0	0.040057	0	0	1.00189	1	500000	454.706	0	1	2	1	0.166308	0.299043	0.509652	0.424792	0.430005	0.379405	0.195432	0.333071	0.277612	0.281019	0.247951
975	0.651257	0.542154	0.025066	0	0.43278	0	0.974934	2	500000	454.706	0	1	0	0	0.786773	0.27492	0.468539	0.390525	0	0.414794	0.288224	0.491213	0.409424	0	0.434867
976	0.836213	0.0497477	0.910737	0	0.0395157	0	0.0892634	1	483571	454.706	0	0	0	0	0.362115	0.292649	0.494606	0	0	0.371292	0.237399	0.401229	0	0	0.301196
977	0.567216	0.420194	0.133841	0	0	0.446591	0.420194	1	347913	525.596	0	0	0	0	0.993495	0.275382	0.4134	0	0	0.336957	0.316803	0.475581	0	0	0.38764
978	0.580916	0.623709	0	0	0	0.388986	0.623709	1	251039	527.287	0	0	1	0	0.661721	0.277252	0.383291	0	0.291915	0.338973	0.286428	0.395976	0	0.301576	0.350191
979	0.947892	0.284717	0	0	0.655478	0.0778311	0.940195	0	423605	460.286	0	0	0	0	0.833265	0.302888	0.493736	0	0	0	0.293284	0.478081	0	0	0
980	0.928103	0.0520469	0	0	0.947953	0	1	1	500000	518.632	0	0	2	0	0.204499	0.310419	0.511925	0	0.390287	0.381097	0.212678	0.350736	0	0.267398	0.261102
981	0.94353	0.0353262	0	0.00119231	0.964161	0	1.00068	0	500000	586.727	0	0	0	0	0.161316	0.321465	0.51404	0	0	0	0.206711	0.330542	0	0	0
982	0.873094	0	0	0.0276527	0.883773	0.0906638	0.911426	2	500000	587.771	0	0	3	0	0.42606	0.315429	0.504165	0	0.425376	0.446334	0.263636	0.421382	0	0.355529	0.373046
983	0.844025	0.655806	0	0.115725	0.159005	0.0781824	0.930537	1	498860	473.253	0	0	1	2	1.01789	0.296276	0.49963	0	0.42179	0.372157	0.31048	0.523582	0	0.442011	0.389998
984	0.77058	0.784502	0	0	0.180002	0.0373657	0.964504	0	376399	454.706	0	0	0	0	0.621889	0.286729	0.455178	0	0	0	0.271767	0.431425	0	0	0
985	0.390612	0.693528	0	0	0.315736	0	1.00926	0	447327	454.706	1	0	0	0	0.617802	0.241938	0.401012	0.343674	0	0	0.271319	0.449711	0.38541	0	0
986	0.380681	1	0	0	0	0	1	0	285713	454.706	0	0	0	0	0	0.240385	0.356195	0	0	0	0	0	0	0	0
987	0	0	0	0	0	0	0	0	250000	454.706	0	0	0	0	0	0	0	0	0	0	0	0	0	0	0
988	0.113932	0	0	0	0	1	0	0	250000	454.706	0	0	0	0	0	0.177799	0.254807	0	0	0	0	0	0	0	0
989	0	0	0	0	0	0	0	0	250000	454.706	0	0	0	0	0	0	0	0	0	0	0	0	0	0	0
990	0	0	0	0	0	0	0	0	133742	248.789	0	0	0	0	0	0	0	0	0	0	0	0	0	0	0
991	0.07274	0	0	1	0	0	1	0	55206	177.456	0	0	0	0	0	0.125618	0.156137	0	0	0	0	0	0	0	0
992	0.686738	0	0	0.58135	0	0.41865	0.58135	1	477172	993.787	0	0	0	0	0.679853	0.338732	0.46928	0	0	0.353455	0.33788	0.468099	0	0	0.352566
993	0.79432	0	0	0.089591	0	0.910409	0.089591	0	500000	1035.96	0	0	0	0	0.301591	0.354952	0.492387	0	0	0	0.278628	0.386511	0	0	0
994	0.866172	0	0	0	0.101169	0.898831	0.101169	0	500000	1035.96	0	0	0	0	0.327643	0.36272	0.503163	0	0	0	0.28446	0.394601	0	0	0
995	0.811658	0.232429	0	0	0	0.767571	0.232429	0	500000	1035.96	0	0	0	0	0.542195	0.356873	0.495052	0	0	0	0.322633	0.447555	0	0	0
996	0.632403	0.155015	0	0	0	0.844985	0.155015	0	500000	1035.96	0	0	1	0	0.43131	0.335289	0.465111	0	0.298178	0	0.304697	0.422674	0	0.270972	0
997	0.680181	1	0	0	0	0	1	0	500000	1035.96	0	0	0	0	0	0.34145	0.473657	0	0	0	0	0	0	0	0
998	0.668729	1	0	0	0	0	1	1	500000	1035.96	0	1	1	0	0	0.340003	0.47165	0.393118	0.302371	0.351115	0	0	0	0	0
999	0.397657	0.997413	0	0.00258715	0	0	1	4	500000	1640.69	0	0	0	0	0.017996	0.334941	0.414176	0	0	0.436043	0.154485	0.19103	0	0	0.201116
1000	0.783686	0.954646	0.0425971	0.00275667	0	0	0.957403	0	510512	2621.47	0	0	0	0	0.194992	0.446176	0.49329	0	0	0	0.315119	0.348394	0	0	0
1001	0.718174	0.978024	0.0223338	0	0	0	0.978024	2	687973	3112.41	0	0	0	0	0.106638	0.455687	0.520015	0	0	0.425062	0.28287	0.322802	0	0	0.263859
1002	0.392587	0.708787	0.112688	0.0524398	0	0.131488	0.761227	2	525150	2763	0	3	0	0	0.911343	0.380333	0.417946	0.452871	0	0.365492	0.469462	0.515889	0.558999	0	0.451144
1003	0.66719	0.00959466	0.836659	0	0	0.153746	0.00959466	0	500000	439.741	0	0	0	0	0.481673	0.274282	0.471379	0	0	0	0.252826	0.434506	0	0	0
1004	0.863753	0.591742	0.271592	0	0	0.136666	0.591742	0	541505	231.427	0	0	0	0	0.93648	0.249193	0.512936	0	0	0	0.254281	0.523408	0	0	0
1005	0.930204	0.805801	0.00127462	0	0	0.194762	0.805801	1	523500	231.427	0	0	0	0	0.501109	0.253854	0.51813	0	0	0.381313	0.217481	0.443892	0	0	0.326678
1006	0.483049	0.314203	0.181355	0	0	0.5045	0.314203	1	500000	231.427	2	0	1	0	1.01856	0.215495	0.434816	0.430989	0.278757	0.323694	0.259678	0.523967	0.519355	0.335911	0.390062
1007	0.847472	0.711914	0.194846	0	0	0.0955627	0.711914	2	500000	231.427	0	0	0	0	0.784965	0.248011	0.500425	0	0	0.443022	0.243305	0.490931	0	0	0.434617
1008	0.959132	0.97975	0.00740729	0	0	0.0131637	0.97975	0	500000	231.427	0	0	0	0	0.113381	0.255805	0.516152	0	0	0	0.149994	0.302651	0	0	0
1009	0.384691	0.670366	0	0	0	0.329948	0.670366	0	500000	231.427	0	0	0	0	0.633953	0.203571	0.410758	0	0	0	0.23065	0.465395	0	0	0
1010	0.361551	0.390574	0	0	0.325362	0.285163	0.715936	2	500000	231.427	0	1	2	1	1.09031	0.200438	0.404436	0.337095	0.341232	0.358044	0.264135	0.53296	0.44422	0.449671	0.471826
1011	0.813841	0.765787	0	0	0.219482	0.0150496	0.985268	2	551308	431.537	0	0	1	0	0.600347	0.286896	0.507632	0	0.317587	0.43856	0.265883	0.470451	0	0.294326	0.406439
1012	0.680982	0.618541	0.1367	0.14278	0.081237	0.0210284	0.842558	2	839887	637.012	0	1	1	1	1.13223	0.302451	0.539392	0.394907	0.361218	0.419448	0.343444	0.612497	0.44843	0.410175	0.476297
1013	0.674476	0.451427	0	0.221952	0.315208	0.0128445	0.988587	0	689803	581.863	0	0	1	0	1.11299	0.294973	0.512257	0	0.303019	0	0.334321	0.58059	0	0.34344	0
1014	0.66778	0.186218	0	0	0.814726	0	1.00094	1	500000	1034.1	0	0	2	0	0.479942	0.33973	0.471483	0	0.359454	0.35099	0.312804	0.434115	0	0.330965	0.323172
1015	0.323709	0.393279	0	0	0.606721	0	1	1	539438	1978.65	0	0	0	0	0.670192	0.3334	0.400949	0	0	0.292871	0.399924	0.480951	0	0	0.351307
1016	0.817483	0.0657451	0.0107968	0.00985782	0.913859	0	0.989462	1	759265	2079.48	0	1	0	0	0.355707	0.425543	0.550533	0.413362	0	0.369196	0.345618	0.447133	0.335725	0	0.299854
1017	0.624116	0.733994	0	0	0.266325	0	1.00032	2	866501	969.756	0	3	3	3	0.579349	0.328713	0.531892	0.508519	0.465138	0.410403	0.322653	0.522087	0.499144	0.456563	0.402837
1018	0.636362	0.717924	0	0.225438	0.0575825	0	1.00094	4	812899	736.501	0	0	5	4	0.738123	0.308357	0.526018	0	0.517266	0.490431	0.320008	0.545892	0	0.53681	0.50896
1019	0.868999	0.897605	0.00505936	0.00969637	0.0884295	0	0.995731	0	748002	726.728	0	1	0	0	0.383153	0.332225	0.556924	0.419726	0	0	0.27072	0.45382	0.342022	0	0
1020	0.732078	0.971203	0	0.0175332	0.0114625	0	1.0002	0	717449	691.9	1	1	0	0	0.150499	0.314402	0.528022	0.478197	0	0	0.211704	0.355546	0.321996	0	0
1021	0.028856	0.987742	0	0	0	0.012258	0.987742	0	501438	657.072	0	0	0	0	0.066137	0.138292	0.215119	0	0	0	0.170157	0.264686	0	0	0
1022	0.814608	0.00340003	0	0	0	0.9966	0.00340003	0	500000	578.034	0	0	0	0	0.0227199	0.308717	0.495501	0	0	0	0.126161	0.202493	0	0	0
1023	0.887313	0.0509954	0	0	0	0.949023	0.0509954	0	500000	485.575	0	0	0	0	0.201418	0.301938	0.506206	0	0	0	0.208413	0.349408	0	0	0
1024	0.725447	0.625071	0	0.0413092	0.216912	0.11824	0.883292	1	544097	520.251	0	0	2	1	1.0093	0.292105	0.491627	0	0.406125	0.358334	0.317244	0.533936	0	0.441075	0.389172
1025	0.861423	0.00817101	0	0.0088648	0.775381	0.212533	0.792417	0	555044	1142.61	0	0	1	1	0.60757	0.371205	0.515764	0	0.38308	0	0.34018	0.472657	0	0.351062	0
1026	0.512454	0.504937	0	0.0544599	0.0873064	0.359346	0.646704	0	611563	923.468	0	0	0	2	1.08419	0.309104	0.464076	0	0.336433	0	0.372792	0.559696	0	0.405753	0
1027	0.931316	0.529142	0	0	0.311595	0.16071	0.840737	0	549300	454.706	0	0	0	0	0.993937	0.300637	0.524556	0	0	0	0.305568	0.53316	0	0	0
1028	0.921271	0.691357	0	0	0.0382173	0.279836	0.729574	0	500000	942.401	0	0	0	0	0.736324	0.359742	0.510981	0	0	0	0.340143	0.483142	0	0	0
1029	0.730854	0.497942	0.0572693	0	0.124377	0.32867	0.622318	0	500000	1270.08	0	0	0	0	1.13596	0.365806	0.482242	0	0	0	0.408445	0.538454	0	0	0
1030	0.68386	0.78865	0.0152258	0	0	0.19745	0.78865	0	500000	1392.09	0	0	0	0	0.571285	0.368124	0.474296	0	0	0	0.351937	0.453441	0	0	0
1031	0.641343	0.780624	0	0	0	0.232901	0.780624	0	420932	1050.16	0	0	0	0	0.5327	0.337615	0.447086	0	0	0	0.322307	0.426814	0	0	0
1032	0.951321	0.650365	0	0	0.0105578	0.398767	0.660923	0	290042	458.972	0	0	0	0	0.694466	0.302945	0.449534	0	0	0	0.280023	0.415521	0	0	0
1033	0.939248	0.237523	0	0	0.625997	0.137822	0.86352	0	490239	454.706	0	0	0	0	0.907795	0.301275	0.510931	0	0	0	0.29872	0.506599	0	0	0
1034	0.730534	0.112869	0.0606255	0.192902	0.447924	0.205748	0.753695	0	500000	460.565	0	2	1	0	1.41865	0.283836	0.48219	0.477945	0.309128	0	0.335063	0.569215	0.564205	0.364919	0
1035	0.64801	0	0.513931	0.0540187	0.329809	0.105647	0.383828	2	500000	471.644	0	1	2	0	1.10305	0.277098	0.467954	0.390037	0.356763	0.414276	0.31651	0.534511	0.445512	0.407506	0.473198
1036	0.578567	0.442717	0.479663	0.0631771	0.0152791	0	0.521173	1	500000	454.706	0	0	1	0	0.951501	0.266905	0.454879	0	0.291619	0.33863	0.302253	0.515122	0	0.33024	0.383477
1037	0.867093	0.945951	0	0	0	0.0560187	0.945951	1	500000	454.706	0	2	0	0	0.214011	0.295314	0.503297	0.498867	0	0.374674	0.20815	0.354745	0.351623	0	0.264086
1038	0.58644	0.794975	0	0	0.14184	0.0631851	0.936815	0	500000	454.706	2	0	0	0	0.633922	0.267808	0.456419	0.452401	0	0	0.273072	0.46539	0.461293	0	0
1039	0.287609	0.95918	0	0	0	0.0613333	0.95918	0	325367	454.706	0	0	0	0	0.211183	0.224114	0.343051	0	0	0	0.207459	0.317558	0	0	0
1040	0.112516	0	0	0	0	1	0	0	250000	454.706	0	0	0	0	6.99996e-12	0.177244	0.254011	0	0	0	0.000497785	0.000713385	0	0	0
1041	0.32242	0	0	0	0	1	0	0	250000	454.706	0	0	0	0	0	0.230607	0.330488	0	0	0	0	0	0	0	0
1042	0	0	0	0	0	0	0	0	250000	454.706	0	0	0	0	0	0	0	0	0	0	0	0	0	0	0
1043	0	0	0	0	0	0	0	0	114316	218.04	0	0	0	0	0	0	0	0	0	0	0	0	0	0	0
1044	0.548487	0	0.459906	0.540094	0	0	0.540094	1	336749	678.391	1	0	0	0	0.689929	0.291069	0.406615	0.374112	0	0.33414	0.308252	0.430619	0.396197	0	0.353865
1045	0.907992	0	0.20251	0.79749	0	0	0.79749	0	500000	1035.96	0	0	0	0	0.503863	0.367021	0.509129	0	0	0	0.316773	0.439426	0	0	0
1046	0.603619	0	0.337448	0.662552	0	0	0.662552	0	500000	1035.96	0	0	0	0	0.639328	0.331407	0.459725	0	0	0	0.336203	0.466379	0	0	0
1047	0.356668	0.00647774	0.765492	0	0.1748	0.0532304	0.181278	2	500000	1035.96	0	0	0	1	0.698213	0.29056	0.403064	0	0.258401	0.356829	0.34369	0.476765	0	0.30565	0.422077
1048	0.620346	0.372871	0.494429	0	0.133434	0	0.506305	1	500000	1044.74	0	0	0	0	0.984853	0.334384	0.462878	0	0	0.344584	0.375344	0.519578	0	0	0.386794
1049	0.384029	0.181804	0.818196	0	0	0	0.181804	1	500000	1227.58	0	0	0	0	0.474117	0.308808	0.410581	0	0	0.305652	0.325513	0.432792	0	0	0.322187
1050	0.800444	0.263385	0.733975	0.0026399	0	0	0.266025	0	500000	1035.96	0	0	0	0	0.594069	0.355634	0.493333	0	0	0	0.330088	0.457896	0	0	0
1051	0.877038	0.666631	0.329543	0.00328733	0.00818547	0	0.678103	0	500000	1035.96	0	0	0	0	0.694271	0.363852	0.504734	0	0	0	0.343204	0.476091	0	0	0
1052	0.804563	0.444272	0.555728	0	0	0	0.444272	1	500000	1053.32	0	0	0	0	0.686923	0.357573	0.493967	0	0	0.367728	0.343718	0.474826	0	0	0.353479
1053	0.882376	0.104724	0.895276	0	0	0	0.104724	1	500000	1795.18	0	0	1	0	0.335341	0.418096	0.5055	0	0.324072	0.376314	0.328272	0.396898	0	0.254448	0.295467
1054	0.876016	0.563728	0.436272	0	0	0	0.563728	1	544955	2858.37	0	0	1	0	0.685003	0.468805	0.515565	0	0.323486	0.375634	0.440847	0.484818	0	0.304194	0.353232
1055	0.831691	0.643243	0.0988471	0.0313048	0.227521	0	0.902068	2	632266	3112.41	1	1	0	1	0.957857	0.472715	0.528178	0.493695	0.319314	0.440945	0.489705	0.547161	0.511438	0.33079	0.456793
1056	0.467393	0.588929	0	0	0	0.411071	0.588929	1	500079	2172.68	0	0	0	0	0.677246	0.374115	0.431266	0	0	0.321039	0.41046	0.473164	0	0	0.352228
1057	0.936311	0.896827	0	0	0	0.105021	0.896827	0	1128718	233.353	0	0	0	0	0.334333	0.254796	0.628878	0	0	0	0.196962	0.486134	0	0	0
1058	0.629921	0.834009	0.037148	0	0	0.12981	0.834009	1	1066983	328.124	0	0	0	0	0.538736	0.251285	0.561599	0	0	0.345906	0.241651	0.540068	0	0	0.332645
1059	0.795233	0.00276503	0.932256	0	0	0.0659741	0.00276503	2	513403	231.427	0	0	0	0	0.261034	0.244097	0.495796	0	0	0.436032	0.184762	0.375279	0	0	0.330041
1060	0.77108	0.0432323	0.897896	0	0	0.0604106	0.0432323	1	500000	231.427	0	0	0	0	0.402052	0.242222	0.488745	0	0	0.363841	0.20583	0.415316	0	0	0.309177
1061	0.822806	0.431229	0.457903	0.0479361	0.0124627	0.0562491	0.491628	3	500000	231.427	0	0	0	0	1.08254	0.246186	0.496743	0	0	0.486678	0.263663	0.532008	0	0	0.521228
1062	0.903709	0.84292	0	0	0.00405453	0.156799	0.846975	1	500000	231.427	0	0	0	1	0.456889	0.252026	0.508528	0	0.326013	0.378568	0.212516	0.428805	0	0.274903	0.319219
1063	0.671525	0.859734	0	0	0	0.140266	0.859734	1	500000	231.427	0	0	0	2	0.405446	0.233994	0.472143	0	0.359957	0.351481	0.206263	0.416189	0	0.317299	0.309828
1064	0.722025	0.814451	0	0	0.186537	0	1.00099	1	558050	1233.06	0	0	0	0	0.480377	0.362009	0.494165	0	0	0.357911	0.326946	0.446302	0	0	0.323245
1065	0.830693	0.234583	0.0477731	0.070633	0.649342	0	0.954558	3	937349	2337.34	0	2	2	0	0.953004	0.439922	0.58264	0.493547	0.379617	0.48784	0.455291	0.602996	0.510789	0.392879	0.504883
1066	0.912565	0.508529	0.20289	0.0290828	0.260315	0	0.797927	0	771861	2224.39	1	0	0	0	1.12074	0.44484	0.568219	0.42489	0	0	0.46829	0.598173	0.447288	0	0
1067	0.998616	0.659715	0.00500866	0	0.335469	0	0.995183	1	579609	2224.39	0	0	0	0	0.667344	0.454975	0.541002	0	0	0.388138	0.411363	0.489144	0	0	0.350933
1068	0.901311	0.377591	0.148932	0	0.475085	0	0.852675	0	500000	2224.39	0	0	0	0	1.00495	0.443462	0.50819	0	0	0	0.455694	0.522208	0	0	0
1069	0.977025	0.141411	0	0	0.85998	0	1.00139	0	500000	2224.39	0	1	0	1	0.406337	0.452496	0.518542	0.432202	0.332433	0	0.363379	0.416418	0.347082	0.266962	0
1070	0.423674	0.170321	0	0	0.83089	0	1.00121	0	500000	2224.39	0	0	0	0	0.455409	0.367194	0.42079	0	0	0	0.373885	0.428458	0	0	0
1071	0.536162	0.268688	0	0	0.735391	0	1.00408	1	504287	2442.68	0	2	0	0	0.579136	0.398681	0.447259	0.442376	0	0.332247	0.40644	0.455963	0.450986	0	0.338713
1072	0.831618	0.781103	0.0437248	0.0284341	0.15048	0	0.960017	1	509200	2694.82	0	1	1	0	0.71605	0.455983	0.500344	0.415137	0.319307	0.370781	0.439241	0.481974	0.399895	0.307584	0.357168
1073	0.77926	0.88817	0	0.0843239	0.0276391	0	1.00013	1	505686	2694.82	0	0	0	0	0.413054	0.44863	0.491424	0	0	0.364802	0.382798	0.419312	0	0	0.311271
1074	0.89208	1	0	0	0	0	1	0	500000	2694.82	0	0	0	0	0	0.464054	0.506884	0	0	0	0	0	0	0	0
1075	0.862925	1	0	0	0	0	1	0	500000	2694.82	0	0	0	3	0	0.460215	0.502691	0	0.424132	0	0	0	0	0	0
1076	0.879901	0.0291916	0	0	0	0.970808	0.0291916	1	500000	1925.75	0	0	0	0	0.131921	0.4252	0.505145	0	0	0.37605	0.264584	0.31433	0	0	0.234
1077	0.821546	0.248082	0	0	0.244965	0.511603	0.493048	2	598248	1420.64	0	0	3	0	1.03328	0.387359	0.51933	0	0.418953	0.439594	0.410214	0.549972	0	0.443673	0.465532
1078	0.813427	0.957629	0	0	0	0.0425483	0.957629	6	750000	1423.17	0	0	1	1	0.17579	0.386571	0.548163	0	0.377628	0.577104	0.263571	0.373748	0	0.257474	0.39348
1079	0.682681	0.772708	0.00694832	0.0720564	0.0299071	0.12982	0.874671	4	758087	1415.91	2	0	0	0	0.793309	0.369529	0.526077	0.469918	0	0.499121	0.383667	0.546205	0.487897	0	0.518218
1080	0.311804	0.390623	0.0731489	0	0.306106	0.23871	0.696729	1	559533	1375.37	0	0	0	0	1.26282	0.301585	0.400859	0	0	0.29014	0.427834	0.568666	0	0	0.411597
1081	0.475961	0.117009	0.0685911	0.539268	0.0410822	0.246383	0.697359	1	500000	1411.37	0	0	0	0	1.24415	0.337395	0.433212	0	0	0.3225	0.429007	0.550841	0	0	0.410067
1082	0.854901	0	0	0	0.946136	0.0540031	0.946136	0	500000	1423.17	0	0	2	0	0.210006	0.391407	0.501518	0	0.382353	0	0.275554	0.353074	0	0.26918	0
1083	0.743223	0.51081	0	0	0.336072	0.158651	0.846883	0	500000	1423.17	0	0	0	0	1.00169	0.377946	0.48427	0	0	0	0.407223	0.521784	0	0	0
1084	0.753265	0.628838	0	0	0.206822	0.168369	0.83566	2	500000	871.591	0	0	1	1	0.917602	0.335467	0.485897	0	0.370443	0.430161	0.352433	0.510471	0	0.389178	0.451916
1085	0.753617	0.178684	0	0	0.0257119	0.796527	0.204396	0	429562	509.186	0	0	0	0	0.58305	0.29332	0.467853	0	0	0	0.275094	0.438781	0	0	0
1086	0.749357	0.343105	0.445765	0.0230455	0.083051	0.128328	0.449202	1	352347	454.805	1	0	0	0	1.28421	0.28475	0.444611	0.404467	0	0.361251	0.3258	0.508706	0.462775	0	0.413329
1087	0.76631	0.00730326	0.737154	0	0.201275	0.0542824	0.208578	1	415936	454.706	0	0	0	0	0.741545	0.286331	0.46604	0	0	0.363277	0.283989	0.462228	0	0	0.360306
1088	0.794391	0	0.578303	0	0.421697	0	0.421697	1	365495	454.706	0	0	2	0	0.680834	0.288919	0.455296	0	0.375399	0.36656	0.277989	0.438072	0	0.361198	0.352693
1089	0.799145	0	0.956266	0	0	0.0489583	0	1	363667	454.706	0	0	0	0	0.190461	0.28935	0.455405	0	0	0.367108	0.202171	0.318194	0	0	0.2565
1090	0.475092	0.926046	0.0276145	0	0	0.0463647	0.926046	0	498830	454.706	0	0	0	0	0.312665	0.254075	0.432761	0	0	0	0.228843	0.389783	0	0	0
1091	0.868057	1	0	0	0	0	1	1	498359	454.706	0	0	0	0	0	0.295396	0.503023	0	0	0.374778	0	0	0	0	0
1092	0.613831	1	0	0	0	0	1	0	275070	454.706	0	0	0	0	0	0.270882	0.397593	0	0	0	0	0	0	0	0
1093	0.153207	1	0	0	0	0	1	0	250000	454.706	0	0	0	0	0	0.191464	0.274391	0	0	0	0	0	0	0	0
1094	0	0	0	0	0	0	0	0	250000	454.706	0	0	0	0	0	0	0	0	0	0	0	0	0	0	0
1095	0	0	0	0	0	0	0	0	248294	450.978	0	0	0	0	0	0	0	0	0	0	0	0	0	0	0
1096	0	0	0	0	0	0	0	0	176973	334.616	0	0	0	0	0	0	0	0	0	0	0	0	0	0	0
1097	0.082785	0	1	0	0	0	0	0	127137	248.563	0	0	0	0	0	0.14115	0.198665	0	0	0	0	0	0	0	0
1098	0.379705	0	1	0	0	0	0	2	499520	1030.47	0	0	0	0	0	0.294751	0.409322	0	0	0.362456	0	0	0	0	0
1099	0.894604	0	1	0	0	0	0	2	500000	1035.96	0	0	0	0	0	0.365661	0.507242	0	0	0.449058	0	0	0	0	0
1100	0.624134	0	1	0	0	0	0	1	449529	1035.96	0	0	0	0	0	0.334187	0.451413	0	0	0.345109	0	0	0	0	0
1101	0.732878	0	0.996121	0.00278244	0.00109686	0	0.00387931	0	492260	1035.96	0	0	0	0	0.0277203	0.347879	0.480697	0	0	0	0.153416	0.211989	0	0	0
1102	0.730985	0.0741593	0.183338	0.588454	0.15603	0	0.818642	2	500000	1294.11	0	0	0	0	1.10584	0.36754	0.482264	0	0	0.426944	0.407615	0.534848	0	0	0.473497
1103	0.766216	0	0.920347	0.0796526	0	0	0.0796526	1	500000	3086.36	0	0	0	0	0.27792	0.462152	0.487973	0	0	0.363266	0.358655	0.378693	0	0	0.281914
1104	0.681858	0	0.946094	0.0208345	0	0.0443212	0.0208345	1	500000	2559.69	0	0	0	0	0.271197	0.428357	0.473949	0	0	0.352826	0.340176	0.376382	0	0	0.280194
1105	0.740404	0	0.739284	0.0500345	0	0.225349	0.0500345	1	500000	1841.24	0	0	0	0	0.708967	0.402698	0.48381	0	0	0.360167	0.398354	0.478591	0	0	0.356282
1106	0.879843	0	0.948522	0	0	0.0514781	0	0	500000	1174.43	0	0	1	0	0.202845	0.375745	0.505137	0	0.323839	0	0.260365	0.350025	0	0.224398	0
1107	0.863595	0	1	0	0	0	0	0	500000	1035.96	0	0	0	0	0	0.36245	0.502788	0	0	0	0	0	0	0	0
1108	0.85557	0.0974519	0.83155	0.0725203	0	0	0.169972	0	500000	1431.36	0	0	1	0	0.570583	0.392045	0.501616	0	0.321582	0	0.354284	0.453302	0	0.290608	0
1109	0.866705	0.994012	0.0063608	0	0	0	0.994012	3	500000	3111.52	0	2	1	2	0.0381404	0.47758	0.50324	0.498811	0.424596	0.493043	0.218738	0.230491	0.228462	0.194471	0.225821
1110	0.83911	0.443294	0.556706	0	0	0	0.443294	0	500000	3112.4	0	1	0	1	0.686702	0.473766	0.499186	0.416069	0.320024	0	0.45061	0.474788	0.395733	0.304382	0
1111	0.69376	0.078445	0.533622	0.263498	0	0.125187	0.341943	2	804446	1967.9	0	0	0	1	1.14638	0.402845	0.536095	0	0.305162	0.421402	0.456739	0.607816	0	0.345987	0.477779
1112	0.891806	0.391557	0	0.609013	0	0	1.00057	0	1026316	2131.42	0	0	1	0	0.669153	0.437593	0.606671	0	0.324934	0	0.407271	0.564634	0	0.302419	0
1113	0.36205	0.645983	0.0377839	0.0998891	0.218425	0	0.964296	1	570582	1305.48	0	0	0	0	0.968465	0.309008	0.418155	0	0	0.301182	0.395183	0.534768	0	0	0.385175
1114	0.112563	0.0707085	0.7673	0	0	0.173644	0.0707085	1	500000	489.434	0	0	0	0	0.694567	0.180554	0.302104	0	0	0.224898	0.284569	0.476142	0	0	0.354459
1115	0.850211	0.564658	0.0420728	0	0.365123	0.0355633	0.929781	2	500045	231.427	0	0	0	0	0.942547	0.248211	0.50084	0	0	0.44338	0.254692	0.513917	0	0	0.454957
1116	0.838131	0.464033	0.00101412	0	0.498842	0.0398342	0.962875	1	601824	919.41	0	0	0	0	0.83859	0.349173	0.52271	0	0	0.371505	0.34922	0.522781	0	0	0.371556
1117	0.866279	0.878318	0.0225369	0	0.100522	0	0.97884	1	649847	1573.65	1	0	0	0	0.43037	0.402695	0.537257	0.419397	0	0.374586	0.338082	0.451054	0.352104	0	0.314483
1118	0.903124	0.839707	0	0.00142911	0.158864	0	1	2	525384	1934.96	0	1	2	0	0.448323	0.428489	0.514779	0.423787	0.387634	0.450123	0.359667	0.432098	0.35572	0.325374	0.377826
1119	0.794656	0.288506	0.010998	0.0152981	0.685644	0	0.989448	2	891172	2331.29	0	1	5	1	0.730933	0.43479	0.568984	0.410445	0.494095	0.435952	0.425798	0.557218	0.401957	0.483877	0.426937
1120	0.912407	0.606673	0	0	0.35373	0.0417714	0.960403	1	815711	2224.39	0	0	0	0	0.803445	0.444821	0.576098	0	0	0.379476	0.4309	0.558069	0	0	0.3676
1121	0.89105	0.888493	0.0212667	0	0.0648444	0.026218	0.953337	3	561570	2224.39	1	1	0	3	0.459802	0.442195	0.521665	0.502277	0.427547	0.49647	0.374784	0.442139	0.425707	0.362369	0.420785
1122	0.869024	0.342109	0	0	0.408615	0.258095	0.750723	1	500000	2224.39	1	2	0	0	1.08223	0.439436	0.503577	0.552394	0	0.374882	0.464213	0.53197	0.58354	0	0.39602
1123	0.912572	0.474484	0	0	0.406243	0.120986	0.880727	2	500000	2224.39	0	0	0	1	0.975218	0.444841	0.50977	0	0.326809	0.451296	0.452286	0.518302	0	0.332279	0.458849
1124	0.153819	1	0	0	0	0	1	4	500000	2224.39	0	0	2	1	1.3e-11	0.28503	0.326633	0	0.275588	0.343878	0.000864219	0.000990362	0	0.000835592	0.00104265
1125	0.428132	0.464916	0	0.104805	0.434462	0	1.00418	2	500000	2636.34	0	0	1	2	0.954669	0.384131	0.421893	0	0.355961	0.373498	0.469406	0.51555	0	0.434982	0.456413
1126	0.956574	0.619539	0	0	0.383468	0	1.00301	0	500367	3049.35	0	0	0	1	0.664176	0.487042	0.515902	0	0.330679	0	0.444588	0.470932	0	0.301855	0
1127	0.799164	0.622316	0	0.0388101	0.340852	0	1.00198	1	524399	2816.74	0	1	0	2	0.788127	0.45649	0.499045	0.411026	0.375962	0.36711	0.454905	0.497313	0.4096	0.374657	0.365836
1128	0.901886	0.914016	0	0	0.0873732	0	1.00139	0	500000	2694.82	0	1	0	0	0.295155	0.465324	0.508271	0.423641	0	0	0.351949	0.384432	0.320422	0	0
1129	0.401855	0.944524	0	0	0.0556236	0	1.00015	0	500000	2694.82	0	0	0	1	0.214613	0.380176	0.415265	0	0.266223	0	0.324999	0.354995	0	0.227584	0
1130	0.79116	0.118676	0	0	0	0.881396	0.118676	1	500000	1779.94	0	1	1	0	0.364216	0.405978	0.491897	0.409993	0.315351	0.366187	0.334407	0.405179	0.337715	0.259757	0.301631
1131	0.827316	0.461321	0	0.0196674	0.0919585	0.436135	0.572947	5	634064	1423.17	0	0	0	1	1.01553	0.388211	0.527857	0	0.318893	0.553729	0.408623	0.555612	0	0.335661	0.582845
1132	0.702112	1	0	0	0	0	1	2	740520	1423.17	0	2	1	0	0	0.372607	0.526685	0.473227	0.306076	0.422665	0	0	0	0	0
1133	0.777595	0.770927	0.0216262	0.091315	0	0.134661	0.862242	3	629577	1423.17	0	1	2	0	0.772028	0.382242	0.518819	0.408224	0.373399	0.47985	0.381556	0.517888	0.407492	0.372729	0.478989
1134	0.876761	0.0811437	0.107596	0.519193	0	0.293407	0.600336	0	500000	1423.17	0	0	0	0	1.14376	0.393885	0.504694	0	0	0	0.420953	0.539376	0	0	0
1135	0.734356	0.482405	0.0940644	0.11111	0.000323617	0.314452	0.593838	3	500000	1423.17	0	0	0	0	1.18454	0.376813	0.482819	0	0	0.473036	0.424656	0.54412	0	0	0.533095
1136	0.579504	0	0	0.457055	0.508998	0.0354321	0.966053	0	500000	1423.17	0	0	0	0	0.819932	0.355152	0.455063	0	0	0	0.387342	0.496309	0	0	0
1137	0.435642	0	0	0	0.905811	0.0945912	0.905811	0	500000	1423.17	0	0	0	0	0.312671	0.330698	0.423731	0	0	0	0.304384	0.390014	0	0	0
1138	0.405724	0.158481	0	0.311089	0.140842	0.390386	0.610411	2	500000	660.902	0	0	0	1	1.29846	0.26818	0.416261	0	0.266861	0.368512	0.358696	0.556756	0	0.356932	0.492892
1139	0.705999	0.806201	0	0.083871	0.0197405	0.0902881	0.909813	0	500000	537.272	0	0	0	0	0.676149	0.292472	0.478089	0	0	0	0.28933	0.472953	0	0	0
1140	0.489039	0.171027	0.337172	0	0.0382676	0.453534	0.209294	0	418674	490.039	0	0	0	0	1.15206	0.260753	0.417225	0	0	0	0.323044	0.516896	0	0	0
1141	0.176205	0	0.13092	0	0.560204	0.308876	0.560204	0	250000	454.706	0	0	0	0	0.953667	0.198277	0.284155	0	0	0	0.302424	0.43341	0	0	0
1142	0.272861	0	0.710257	0	0.00116368	0.295989	0.00116368	1	250000	454.706	0	2	0	0	0.611208	0.221184	0.316983	0.37364	0	0.280622	0.270592	0.387791	0.457104	0	0.343308
1143	0.684814	0	0.790623	0	0	0.209376	0	0	250000	454.706	0	0	0	0	0.513129	0.278395	0.398973	0	0	0	0.259015	0.371199	0	0	0
1144	0.549111	0.0315602	0.968323	0	0	0.000116394	0.0315602	0	309552	454.706	0	0	0	0	0.141291	0.263441	0.398257	0	0	0	0.187628	0.283647	0	0	0
1145	0.772737	0.607062	0.292664	0	0.100275	0	0.707336	0	337685	454.706	0	0	0	0	0.89322	0.28693	0.443303	0	0	0	0.297514	0.459656	0	0	0
1146	0.780331	0.90609	0.10734	0	0	0	0.90609	0	250000	454.706	0	0	0	0	0.328912	0.287632	0.412211	0	0	0	0.231759	0.332139	0	0	0
1147	0.379269	1	0	0	0	0	1	0	250000	454.706	0	0	0	0	9.99978e-13	0.240162	0.344181	0	0	0	0.000306031	0.000438579	0	0	0
1148	0	0	0	0	0	0	0	0	171276	324.569	0	0	0	0	0	0	0	0	0	0	0	0	0	0	0
1149	0.006505	0	1	0	0	0	0	0	3252	18.6127	0	0	0	0	2.5e-11	0.039093	0.0420644	0	0	0	0.000307803	0.000331198	0	0	0
1150	0.683742	0	1	0	0	0	0	0	401665	858.174	0	0	0	0	0	0.326176	0.449008	0	0	0	0	0	0	0	0
1151	0.83881	0	1	0	0	0	0	0	500000	1035.96	0	0	0	0	0	0.359821	0.499141	0	0	0	0	0	0	0	0
1152	0.808102	0	1	0	0	0	0	0	485561	1035.96	0	0	0	0	0	0.356481	0.4909	0	0	0	0	0	0	0	0
1153	0.781319	0	1	0	0	0	0	2	256283	1035.96	0	0	0	0	0	0.35349	0.414908	0	0	0.434112	0	0	0	0	0
1154	0.79741	0	1	0	0	0	0	1	411472	1035.96	0	0	0	0	0	0.355297	0.46943	0	0	0.366908	0	0	0	0	0
1155	0.465894	0	0.685075	0.314873	5.28909e-05	0	0.314926	2	500000	1643.6	0	0	0	0	0.623498	0.348623	0.430903	0	0	0.381475	0.374967	0.463464	0	0	0.410301
1156	0.931585	0	1	0	0	0	0	0	500000	3112.41	0	0	0	0	4.00002e-12	0.486312	0.512405	0	0	0	0.000700043	0.000737604	0	0	0
1157	1	0	1	0	0	0	0	0	500000	3112.41	0	0	0	0	0	0.495005	0.521564	0	0	0	0	0	0	0	0
1158	1	0	1	0	0	0	0	0	500000	3112.41	0	0	0	0	0	0.495005	0.521564	0	0	0	0	0	0	0	0
1159	0.979325	0	0.879739	0	0	0.122953	0	0	500000	3060.78	0	0	0	0	0.370425	0.490371	0.518847	0	0	0	0.384563	0.406895	0	0	0
1160	0.897387	0	0.809605	0	0	0.191151	0	1	500000	2480.79	0	0	0	0	0.487292	0.455227	0.507636	0	0	0.377904	0.390778	0.435768	0	0	0.324402
1161	0.83321	0.179841	0.595957	0.0854978	0	0.140195	0.265339	1	500000	2626.36	0	1	0	0	1.10271	0.453276	0.498306	0.415336	0	0.370959	0.486172	0.53447	0.445478	0	0.39788
1162	0.983359	0.263093	0.722042	0	0.0169711	0	0.280064	2	520936	3112.41	0	0	0	0	0.655622	0.492932	0.524734	0	0	0.459804	0.445423	0.47416	0	0	0.415487
1163	0.920235	0.134266	0.865742	0	0	0	0.134266	1	523215	2976.03	0	0	0	0	0.39441	0.479423	0.516666	0	0	0.380287	0.38791	0.418044	0	0	0.307697
1164	0.941674	0	1	0	0	0	0	1	500000	2491.31	0	0	0	0	0	0.46123	0.513787	0	0	0.382483	0	0	0	0	0
1165	0.749047	0	0.669305	0.330695	0	0	0.330695	0	501737	2439.07	0	0	0	1	0.63467	0.43328	0.485637	0	0.311068	0	0.415698	0.465931	0	0.298445	0
1166	0.46803	0.669203	0.038719	0.13901	0.153067	0	0.961281	2	500000	2380.02	2	0	1	1	0.956274	0.382868	0.431396	0.427599	0.328892	0.381911	0.457747	0.515767	0.511227	0.393215	0.456604
1167	0.294158	0.833776	0	0	0.166224	0	1	0	704524	1695.86	0	0	0	0	0.449849	0.313204	0.418489	0	0	0	0.348296	0.465378	0	0	0
1168	0.203198	0.540427	0.2944	0	0	0.166858	0.540427	3	716597	436.002	0	0	0	1	0.991352	0.203323	0.383146	0	0.224495	0.343081	0.302179	0.569431	0	0.333645	0.509887
1169	0.537112	0.894898	0.0283066	0	0.0696419	0.012308	0.96454	1	750000	2214.84	0	1	0	0	0.439956	0.389212	0.494136	0.372157	0	0.332394	0.370274	0.470092	0.354048	0	0.31622
1170	0.8805	0.240412	0.0773196	0.0389251	0.603097	0.0409584	0.882434	2	665188	2376.89	0	4	0	0	1.1028	0.448249	0.542605	0.595536	0	0.447277	0.4742	0.574019	0.630014	0	0.473172
1171	0.891599	0.734616	0	0.0062965	0.217959	0.0419837	0.958871	0	504109	2376.89	1	0	1	0	0.723628	0.449655	0.507854	0.422428	0.324915	0	0.426792	0.482031	0.400949	0.308394	0
1172	0.820612	0.77785	0	0.0546358	0.168143	0	1.00063	1	713245	2325.62	0	2	3	1	0.654032	0.43803	0.542512	0.492042	0.450067	0.369548	0.413875	0.512595	0.464909	0.425248	0.34917
1173	0.961794	0.748971	0	0	0.251811	0	1.00078	0	654314	2224.39	0	1	0	0	0.56376	0.450722	0.552436	0.430508	0	0	0.394377	0.483376	0.37669	0	0
1174	0.906195	0.795711	0	0	0.0967527	0.109284	0.892464	1	500000	2224.39	1	1	0	0	0.649744	0.444062	0.508877	0.504398	0	0.378828	0.408624	0.468267	0.464145	0	0.348596
1175	0.94868	0.0263412	0	0.368391	0	0.608567	0.394732	0	500000	2224.39	0	0	0	0	0.765916	0.449177	0.51474	0	0	0	0.425778	0.487925	0	0	0
1176	0.990515	0.0812414	0	0.134543	0	0.784399	0.215784	0	500000	2224.39	0	0	0	0	0.6643	0.454049	0.520323	0	0	0	0.410893	0.470868	0	0	0
1177	0.819386	0.400215	0	0.0456481	0.117176	0.438035	0.563039	1	500000	2224.39	2	0	2	0	1.12022	0.433022	0.496226	0.491858	0.378318	0.36941	0.468235	0.536579	0.531855	0.409082	0.39945
1178	0.669119	0.677263	0	0.0916486	0.228686	0.00447049	0.997598	1	500000	2853.23	0	0	6	1	0.844539	0.438072	0.471719	0	0.491901	0.351166	0.464327	0.499991	0	0.521383	0.372213
1179	0.990343	0.16331	0	0	0.843909	0	1.00722	0	564772	3490.48	0	0	0	0	0.439155	0.508162	0.536389	0	0	0	0.414678	0.437711	0	0	0
1180	0.481098	0.19723	0	0.0602772	0.742511	0	1.00002	1	635043	3014.16	0	0	0	2	0.710546	0.408964	0.461131	0	0.331164	0.323367	0.450842	0.508351	0	0.365076	0.35648
1181	0.0937083	0.96304	0	0	0.0384889	0	1.00153	0	500000	2694.82	0	0	0	0	0.161642	0.264187	0.288571	0	0	0	0.302765	0.330709	0	0	0
1182	0.710686	0.863817	0	0	0.0273394	0.109705	0.891157	0	500000	2673.23	0	0	0	0	0.467307	0.437536	0.478881	0	0	0	0.393999	0.431229	0	0	0
1183	0.959514	0.0765173	0	0	0	0.923483	0.0765173	0	500000	1673.01	0	0	0	0	0.27018	0.419491	0.516203	0	0	0	0.305579	0.376029	0	0	0
1184	0.894326	0.889597	0	0	0	0.111325	0.889597	1	809956	1423.17	0	0	1	3	0.348463	0.395843	0.572209	0	0.45985	0.377582	0.312744	0.452085	0	0.363314	0.298316
1185	0.628256	1	0	0	0	0	1	1	640533	1423.17	0	0	1	1	5.99998e-12	0.362396	0.494009	0	0.354013	0.345677	0.00063707	0.000868436	0	0.000622332	0.000607679
1186	0.778973	0.627115	0	0	0.165478	0.209509	0.792594	4	500000	1423.17	0	0	2	1	0.917769	0.382411	0.489991	0	0.413417	0.515861	0.398412	0.510494	0	0.430716	0.537446
1187	0.866494	0.138897	0	0	0.145797	0.717331	0.284695	1	500000	1423.17	0	0	0	0	0.793235	0.392727	0.50321	0	0	0.374609	0.384149	0.492219	0	0	0.366427
1188	0.815935	0.402218	0	0	0	0.597782	0.402218	2	525942	1423.17	0	0	1	2	0.673901	0.386869	0.502011	0	0.418236	0.438842	0.368806	0.478574	0	0.39871	0.418353
1189	0.459192	1	0	0	0	0	1	1	520983	1423.17	0	0	0	0	0	0.33508	0.43378	0	0	0.319621	0	0	0	0	0
1190	0.478909	0.753589	0	0	0.211123	0.0353952	0.964712	3	500000	1338.42	0	0	0	0	0.659821	0.333462	0.433881	0	0	0.42509	0.361277	0.470072	0	0	0.460547
1191	0.741138	4.82943e-05	0	0.105883	0.803988	0.0905791	0.909919	0	500000	538.21	0	0	0	0	0.631167	0.296175	0.48393	0	0	0	0.284518	0.464883	0	0	0
1192	0.889394	0.164687	0.417992	0.167987	0.0404058	0.21137	0.37308	0	500000	537.272	0	0	0	0	1.41948	0.309854	0.506502	0	0	0	0.34827	0.569298	0	0	0
1193	0.485157	0.0132692	0.705513	0	0.0542955	0.228332	0.0675647	1	486870	535.393	0	0	0	0	0.798874	0.266056	0.432403	0	0	0.324047	0.301386	0.489822	0	0	0.367076
1194	0.593672	0	0.0877469	0	0	0.912298	0	1	250000	472.85	3	0	0	0	0.297253	0.27127	0.384979	0.502201	0	0.340819	0.22819	0.323841	0.422447	0	0.286694
1195	0.103681	0	0	0	0	1	0	0	250000	454.706	0	0	0	0	8.00005e-12	0.173657	0.248872	0	0	0	0.000514684	0.000737604	0	0	0
1196	0.543535	0	0.86525	0	0	0.13475	0	1	250000	454.706	0	0	0	0	0.395318	0.262769	0.37658	0	0	0.333383	0.242663	0.347766	0	0	0.307874
1197	0.577563	0	1	0	0	0	0	0	237910	435.559	0	0	0	0	0	0.263935	0.377631	0	0	0	0	0	0	0	0
1198	0.552683	0	0.794673	0	0.205327	0	0.205327	0	221176	401.13	0	0	0	0	0.507699	0.255726	0.366749	0	0	0	0.250356	0.359047	0	0	0
1199	0.162917	0.990509	0.00949063	0	0	0	0.990509	0	236197	428.947	0	0	0	0	0.0536476	0.191614	0.274711	0	0	0	0.145152	0.2081	0	0	0
1200	0.0841353	1	0	0	0	0	1	0	144076	264.864	0	0	0	0	0	0.143991	0.205806	0	0	0	0	0	0	0	0
1201	0.347604	0	1	0	0	0	0	0	205447	457.754	0	0	0	0	9.99978e-13	0.235377	0.320635	0	0	0	0.000306543	0.000417578	0	0	0
1202	0.57865	0	1	0	0	0	0	0	500000	1035.96	0	0	0	0	0	0.327925	0.454895	0	0	0	0	0	0	0	0
1203	0.853686	0	1	0	0	0	0	0	497445	1035.96	0	0	0	0	0	0.361406	0.500698	0	0	0	0	0	0	0	0
1204	0.801311	0	0.969371	0	0.0312882	0	0.0312882	0	345891	1035.96	0	0	0	0	0.138553	0.35573	0.450039	0	0	0	0.22939	0.290204	0	0	0
1205	0.710435	0	0.969527	0	0.0304726	0	0.0304726	0	285458	1035.96	0	0	0	0	0.136381	0.345185	0.416228	0	0	0	0.228486	0.275511	0	0	0
1206	0.807779	0	0.991053	0	0.00894669	0	0.00894669	0	470427	1035.96	0	0	0	0	0.0511033	0.356446	0.48698	0	0	0	0.178765	0.244231	0	0	0
1207	0.457807	0.0261626	0.663854	0	0.309983	0	0.336146	2	542834	1921.05	0	0	0	1	0.730361	0.360903	0.437928	0	0.275041	0.379809	0.405606	0.492171	0	0.309109	0.426853
1208	0.881762	0.090723	0.909277	0	0	0	0.090723	2	679986	2946.23	0	0	1	0	0.304207	0.47314	0.545793	0	0.324015	0.447437	0.362614	0.418295	0	0.248325	0.342915
1209	0.976113	0.00487686	0.995123	0	0	0	0.00487686	0	678485	3111.82	0	0	1	0	0.0308257	0.491998	0.559532	0	0.332355	0	0.207404	0.235873	0	0.140106	0
1210	0.990726	0.0141078	0.985892	0	0	0	0.0141078	0	579449	3112.41	0	0	0	0	0.0741217	0.493853	0.539893	0	0	0	0.258283	0.282361	0	0	0
1211	1	0	1	0	0	0	0	0	517791	3112.41	0	0	0	0	0	0.495005	0.526143	0	0	0	0	0	0	0	0
1212	1	0	0.999983	0	0	1.74792e-05	0	0	616447	3112.41	0	0	0	0	0.000208955	0.495005	0.54959	0	0	0	0.0595144	0.0660773	0	0	0
1213	0.836698	0.560855	0.193049	0	0.0616242	0.184616	0.622479	3	558279	3112.41	1	0	0	0	1.1255	0.473425	0.512767	0.41577	0	0.488719	0.509854	0.552223	0.447762	0	0.526324
1214	0.801092	0.851669	0.00782634	0.0232008	0.11739	0	0.992259	4	572117	3112.41	0	1	0	0	0.513498	0.468306	0.510337	0.411274	0	0.519484	0.419029	0.456637	0.367998	0	0.464822
1215	0.749732	0.223977	0.451002	0.236854	0.0131355	0.0758763	0.473967	3	544680	2907.02	0	1	2	1	1.28795	0.452818	0.495823	0.404517	0.409481	0.475492	0.518408	0.567643	0.463111	0.468795	0.544368
1216	0.942762	0	0.929358	0.0495739	0.0215537	0	0.0711276	1	500000	2491.52	0	0	0	0	0.299727	0.461372	0.513935	0	0	0.382593	0.346443	0.385913	0	0	0.287288
1217	1	0	1	0	0	0	0	0	500000	2491.52	0	0	0	0	0	0.468221	0.521564	0	0	0	0	0	0	0	0
1218	0.786872	0.000149992	0.99985	0	0	0	0.000149992	0	500000	2471.71	0	0	0	0	0.00147065	0.440109	0.491229	0	0	0	0.0915085	0.102137	0	0	0
1219	0.137388	0	0.902296	0.0616202	0.036084	0	0.0977042	2	518589	2717.62	0	0	0	0	0.384356	0.291319	0.320448	0	0	0.281113	0.376761	0.414433	0	0	0.363561
1220	0.472218	0.614054	0.168005	0.195571	0.00901694	0.0153283	0.818643	1	664597	2816.61	1	0	0	0	1.02478	0.400223	0.464238	0.360368	0	0.321864	0.485762	0.563459	0.437389	0	0.390656
1221	0.905645	0.817092	0	0.0635487	0.119418	0	1.00006	1	750000	3092.09	0	0	1	1	0.59397	0.4821	0.56308	0	0.387904	0.378771	0.43385	0.506724	0	0.349081	0.340862
1222	0.844998	0.756017	0.046602	0.0201401	0.177317	0	0.953475	3	745987	3029.66	0	1	2	1	0.739712	0.471408	0.552665	0.416797	0.421912	0.489927	0.455983	0.534581	0.403159	0.408106	0.473896
1223	0.886018	0.847452	0	0	0.1529	0	1.00035	1	674715	2967.23	0	0	1	0	0.427413	0.474552	0.545388	0	0.324405	0.376702	0.395489	0.454524	0	0.270358	0.313942
1224	0.653066	0.47287	0	0.0631719	0.451604	0.0134365	0.987646	2	734083	2742.41	0	3	1	3	0.945534	0.431129	0.516108	0.514316	0.425091	0.415082	0.47292	0.566136	0.56417	0.466296	0.455317
1225	0.903173	0.391382	0	0	0.488259	0.12118	0.879641	1	526361	2224.39	0	1	0	1	0.97293	0.443691	0.515026	0.423792	0.325964	0.378512	0.452021	0.524694	0.431749	0.332084	0.385618
1226	0.839738	0.715122	0	0	0.127621	0.157812	0.842743	2	500000	2224.39	1	0	0	1	0.79389	0.435686	0.499279	0.416147	0.320084	0.442008	0.429614	0.49232	0.410346	0.315622	0.435847
1227	0.906264	0.0408643	0	0.365403	0.00280439	0.595432	0.409072	1	500000	2224.39	0	0	2	1	0.823727	0.44407	0.508887	0	0.42936	0.378835	0.433594	0.496882	0	0.419231	0.369899
1228	0.941019	0	0	0.011399	0	0.988855	0.011399	0	500000	2224.39	0	0	0	0	0.0620843	0.448268	0.513697	0	0	0	0.227187	0.260347	0	0	0
1229	0.88787	0.115542	0	0	0.0746635	0.81024	0.190205	1	500000	2224.39	0	0	0	0	0.613582	0.441799	0.506285	0	0	0.376898	0.402815	0.461611	0	0	0.343641
1230	0.771558	0.126191	0	0.0142344	0.86049	0	1.00092	1	500000	2878.28	1	0	1	0	0.451028	0.454946	0.488821	0.40743	0.313379	0.363897	0.397804	0.427424	0.356255	0.274018	0.318191
1231	0.918869	8.39126e-05	0	0.00696633	0.993034	0	1.00008	0	604652	3490.48	1	0	2	1	0.042329	0.498735	0.535494	0.425622	0.430845	0	0.231055	0.248085	0.197183	0.199603	0
1232	0.575317	0.459741	0	0.00688089	0.534488	0	1.00111	0	733714	3072.26	1	0	1	2	0.726349	0.429711	0.499947	0.378606	0.383252	0	0.455497	0.529948	0.401326	0.406251	0
1233	0.292247	0.854577	0	0.0915308	0.0538976	0	1.00001	0	645256	2694.82	0	0	0	1	0.51057	0.351079	0.408729	0	0.245847	0	0.403628	0.469907	0	0.282645	0
1234	0.856099	0.793799	0	0.110695	0	0.0957263	0.904494	0	545109	2694.82	0	0	1	0	0.651544	0.459302	0.512645	0	0.321631	0	0.428996	0.47882	0	0.300409	0
1235	0.929067	0	0	0.00016784	0	0.999842	0.00016784	0	500000	2392.04	0	0	0	0	0.00161709	0.455029	0.512058	0	0	0	0.0929417	0.10459	0	0	0
1236	0.878931	0.586417	0	0.0174307	0	0.404118	0.603848	2	660501	1424.96	1	0	1	1	0.749722	0.394253	0.541405	0.42092	0.385011	0.447078	0.378888	0.520306	0.404516	0.370007	0.429654
1237	0.817429	0.535647	0.115898	0.273782	0.0270424	0.0492411	0.836471	2	530247	1423.17	0	0	0	0	1.18472	0.387046	0.503266	0	0	0.439043	0.424672	0.55219	0	0	0.481724
1238	0.647032	0.229094	0.0374426	0.292481	0.322975	0.137039	0.844549	1	538856	1423.17	0	0	1	0	1.45754	0.365074	0.476612	0	0.299888	0.348232	0.447255	0.5839	0	0.367395	0.426621
1239	0.800809	0.244945	0.323009	0.226116	0.162822	0.0431112	0.633883	1	514123	1423.17	1	0	0	0	1.47684	0.385063	0.496837	0.411238	0	0.367298	0.448728	0.578982	0.47923	0	0.428026
1240	0.737836	0.684693	0	0.25777	0.0297872	0.0277498	0.97225	1	745757	1423.17	0	0	0	1	0.81294	0.377259	0.534201	0	0.309897	0.359854	0.386513	0.547305	0	0.317499	0.368682
1241	0.901186	0.753903	0	0.147082	0.0953673	0.00406104	0.996352	0	746435	1423.17	0	0	0	0	0.74137	0.3966	0.561716	0	0	0	0.37771	0.534961	0	0	0
1242	0.826221	0.583527	0.0964812	0	0.112395	0.221763	0.695922	2	501795	1068.98	0	0	2	0	1.11961	0.361286	0.497704	0	0.379105	0.440219	0.389802	0.536987	0	0.409027	0.474964
1243	0.814823	0	0	0	1	0	1	0	500000	537.272	0	0	0	0	4.0794e-08	0.303144	0.495534	0	0	0	0.00453453	0.00741236	0	0	0
1244	0.70744	0	0.161314	0.183574	0.0638569	0.594658	0.247431	0	500000	537.272	0	0	0	0	1.09025	0.292621	0.478333	0	0	0	0.326035	0.532953	0	0	0
1245	0.786322	0	0.955825	0	0	0.0441748	0	1	499029	537.272	0	0	0	0	0.180992	0.300458	0.490904	0	0	0.365626	0.208113	0.340026	0	0	0.253251
1246	0.347895	0	0.759054	0	0	0.240946	0	0	260312	527.344	0	0	0	0	0.552168	0.243905	0.340252	0	0	0	0.273764	0.381906	0	0	0
1247	0.259876	0	0	0	0	1	0	0	250000	460.392	0	0	0	0	0	0.219184	0.313142	0	0	0	0	0	0	0	0
1248	0.18082	0	0.959713	0	0	0.0402874	0	0	183066	324.045	0	0	0	0	0.168856	0.183357	0.264563	0	0	0	0.180246	0.260074	0	0	0
1249	0.00851945	0	1	0	0	0	0	0	17319	35.9745	0	0	0	0	0	0.0493102	0.0683595	0	0	0	0	0	0	0	0
1250	0.061974	0	1	0	0	0	0	0	103697	252.805	0	0	0	0	2.6e-11	0.131851	0.175614	0	0	0	0.000596725	0.000794786	0	0	0
1251	0.00735277	0	1	0	0	0	0	1	205828	426.524	0	0	0	0	0	0.0881929	0.122336	0	0	0.113697	0	0	0	0	0
1252	0.176145	0	1	0	0	0	0	1	193124	518.165	0	0	0	0	0	0.204842	0.266374	0	0	0.251538	0	0	0	0	0
1253	0.290401	0	0.746118	0	0.264862	0	0.264862	0	250000	1035.96	0	0	0	0	0.570399	0.276007	0.321958	0	0	0	0.32675	0.381149	0	0	0
1254	0.220366	0	1	0	0	0	0	1	419359	1035.96	0	0	0	0	1.8e-11	0.257606	0.341978	0	0	0.266025	0.000774442	0.00102809	0	0	0.000799752
1255	0.436077	0	1	0	0	0	0	0	500000	1035.96	0	0	0	0	0	0.305535	0.423837	0	0	0	0	0	0	0	0
1256	0.685611	0.198433	0.783341	0	0.0188421	0	0.217275	1	520182	819.985	0	2	0	0	0.587043	0.322705	0.479318	0.470422	0	0.35331	0.310423	0.461075	0.452518	0	0.339863
1257	0.935321	0.999649	0.000472846	0	0	0	0.999649	0	606025	687.768	0	0	0	0	0.00397107	0.333761	0.538181	0	0	0	0.0851966	0.137377	0	0	0
1258	0.903618	0.973572	0.0264277	0	0	0	0.973572	2	596536	947.297	0	1	2	0	0.122096	0.35847	0.53146	0.423845	0.387687	0.450185	0.217336	0.322218	0.256972	0.23505	0.272942
1259	0.844187	0.828637	0.171363	0	0	0	0.828637	4	528619	1517.01	0	0	1	1	0.45804	0.396453	0.506945	0	0.381149	0.526334	0.340258	0.435088	0	0.327123	0.451729
1260	0.884078	0.64733	0.266304	0	0.0878243	0	0.735154	2	529791	2258.74	1	0	0	1	0.8475	0.443021	0.513114	0.421535	0.324228	0.447731	0.438365	0.507722	0.417105	0.320821	0.443026
1261	0.898793	0.356528	0.573599	0	0	0.0704605	0.356528	1	738041	3083.24	0	0	1	1	0.873434	0.480841	0.559758	0	0.387168	0.378052	0.477413	0.555767	0	0.384408	0.375357
1262	0.765439	0.532605	0	0	0.191023	0.276426	0.723629	4	809422	3112.41	1	1	0	0	1.00717	0.463006	0.550284	0.483555	0	0.513605	0.49589	0.589366	0.517898	0	0.550082
1263	0.691352	0.552347	0	0	0.119726	0.327927	0.672073	4	793373	3112.41	1	1	0	2	0.947613	0.451371	0.533776	0.471403	0.362585	0.500699	0.48839	0.577554	0.510065	0.392322	0.541763
1264	0.740533	0.806887	0	0.040194	0	0.153004	0.847081	2	553243	3111.32	0	1	0	2	0.589553	0.459153	0.496227	0.403271	0.368868	0.428332	0.433712	0.468732	0.380927	0.34843	0.404599
1265	0.452274	0.198009	0.5637	0.116235	0.122131	0	0.436376	3	504889	2904.09	0	0	0	0	1.15075	0.398968	0.42876	0	0	0.419052	0.503887	0.541514	0	0	0.529252
1266	0.917025	0	0.882352	0.000626704	0.0338755	0.083146	0.0345022	1	537394	2540.31	0	0	0	0	0.436529	0.460418	0.519677	0	0	0.379955	0.382437	0.43166	0	0	0.315602
1267	1	0	1	0	0	0	0	0	500000	2491.52	0	0	0	0	0	0.468221	0.521564	0	0	0	0	0	0	0	0
1268	0.932421	0	1	0	0	0	0	0	500000	2575.48	0	0	0	0	0	0.46393	0.51252	0	0	0	0	0	0	0	0
1269	0.631757	0.571252	0.428748	0	0	0	0.571252	2	572152	4804.86	0	0	0	0	0.682959	0.491918	0.480929	0	0	0.411654	0.501596	0.49039	0	0	0.419752
1270	0.949732	0.988698	0	0.00934557	0.0019567	0	1	1	840747	6215.56	0	1	0	0	0.0671115	0.580905	0.586316	0.429152	0	0.383298	0.299505	0.302295	0.221263	0	0.197622
1271	0.872849	0.691889	0.00239091	0.121382	0.185189	0	0.99846	4	867258	6215.56	2	0	2	2	0.837546	0.568774	0.578545	0.499692	0.457064	0.530746	0.562934	0.572604	0.494561	0.452371	0.525296
1272	0.887058	0.284511	0	0.00349895	0.712698	0	1.00071	1	755463	6215.56	0	0	0	0	0.618802	0.571075	0.561185	0	0	0.376812	0.521907	0.512869	0	0	0.34437
1273	0.86664	0.159524	0	0	0.838706	0.00216999	0.998229	0	706548	6164.42	0	0	0	0	0.453649	0.566589	0.548669	0	0	0	0.481935	0.466692	0	0	0
1274	0.921608	0.142935	0	0.0330362	0.199962	0.627007	0.375933	2	540780	3666.03	0	1	0	0	1.00527	0.505267	0.521143	0.425939	0	0.452409	0.516362	0.532587	0.435292	0	0.462344
1275	1	0	0	0	0	1	0	0	500000	2224.39	0	0	0	0	0	0.455132	0.521564	0	0	0	0	0	0	0	0
1276	0.998731	0	0	0	0	1	0	0	500000	2224.39	0	0	0	0	0	0.454988	0.521399	0	0	0	0	0	0	0	0
1277	0.998096	0	0	0	0	1	0	0	515659	2224.39	0	0	0	0	0	0.454916	0.52535	0	0	0	0	0	0	0	0
1278	0.947281	0.257206	0	0.0416216	0.0415702	0.660041	0.340397	1	604967	3094.74	0	0	1	0	0.888	0.487653	0.539657	0	0.329873	0.383051	0.479838	0.531008	0	0.324587	0.376912
1279	0.81639	0.503372	0	0.18156	0.300929	0.0174961	0.985862	3	500000	5070.44	1	1	0	0	1.08747	0.531583	0.495772	0.491408	0	0.485726	0.571084	0.532613	0.527924	0	0.52182
1280	0.972264	0.0272061	0	0.160736	0.812268	0	1.00021	1	500000	3490.48	0	0	0	3	0.560774	0.505827	0.517909	0	0.436972	0.385552	0.440812	0.451341	0	0.380807	0.335996
1281	0.801039	0.393235	0.0136563	0.00365205	0.590632	0	0.98752	2	528458	3490.43	0	2	1	2	0.757161	0.481912	0.500301	0.489082	0.416314	0.436825	0.475173	0.493304	0.482242	0.410492	0.430716
1282	0.87491	0.750035	0.00370937	0.124143	0.123104	0	0.997282	0	681521	3482.87	2	1	0	0	0.753369	0.492391	0.545037	0.553327	0	0	0.47432	0.525033	0.533019	0	0
1283	0.884289	0.709079	0	0.172045	0.120032	0	1.00116	2	667668	2826.58	0	0	0	1	0.801039	0.468596	0.543693	0	0.324247	0.447757	0.457155	0.530419	0	0.31633	0.436825
1284	0.870838	0.211288	0	0	0.0847307	0.705487	0.296019	1	500000	2308.86	0	0	0	0	0.783714	0.443781	0.503839	0	0	0.375078	0.432239	0.490735	0	0	0.365322
1285	0.731253	0.466395	0	0.0121114	0.164462	0.35892	0.642969	5	591378	1423.18	0	0	2	0	1.07382	0.376415	0.502977	0	0.367707	0.536904	0.414365	0.553687	0	0.404779	0.591034
1286	0.675807	0.809844	0.115404	0.0352452	0.00955283	0.0309708	0.854642	2	517618	1423.17	0	0	0	0	0.689955	0.369067	0.477005	0	0	0.418649	0.370984	0.479482	0	0	0.420823
1287	0.515718	0.122123	0.212167	0.364903	0.123535	0.180346	0.61056	4	684466	1423.17	0	0	0	0	1.52085	0.344947	0.478086	0	0	0.465323	0.452034	0.626505	0	0	0.60978
1288	0.813111	0.400282	0.270271	0.213028	0.0438212	0.0750829	0.657132	2	646409	1423.17	0	0	0	0	1.38097	0.386533	0.528116	0	0	0.438462	0.441261	0.60289	0	0	0.500542
1289	0.516396	0.666563	0.100376	0.0246948	0.000484494	0.21917	0.691742	4	745316	1423.17	0	0	2	0	0.928896	0.345061	0.488535	0	0.337078	0.465476	0.399615	0.565773	0	0.39037	0.539068
1290	0.749684	0.254895	0.593985	0.0535276	0.0058347	0.110912	0.314258	1	648727	1423.17	0	0	3	0	1.08844	0.378764	0.517965	0	0.409475	0.36129	0.415768	0.568567	0	0.449479	0.396587
1291	0.673739	0.188346	0.206854	0.0631158	0.0672004	0.47648	0.318663	2	500000	733.023	0	0	0	0	1.34944	0.312419	0.472531	0	0	0.418328	0.371666	0.562142	0	0	0.49766
1292	0.716017	0.0394756	0.177475	0.0924962	0.583594	0.108277	0.715566	0	500000	537.272	0	0	0	0	1.20963	0.293504	0.479776	0	0	0	0.334616	0.546979	0	0	0
1293	0.691721	0	0.723275	0.0170139	0.0244189	0.241856	0.0414328	2	500000	537.272	0	0	0	0	0.737573	0.290982	0.475653	0	0	0.421092	0.295689	0.483347	0	0	0.427903
1294	0.703104	0	0.901658	0	0	0.0983418	0	2	439973	537.272	0	0	0	0	0.321424	0.292172	0.462569	0	0	0.422814	0.240244	0.380357	0	0	0.347667
1295	0.69682	0	0.0681871	0	0.878154	0.0543068	0.878154	0	250018	537.272	0	0	0	0	0.455419	0.291517	0.400717	0	0	0	0.262112	0.360297	0	0	0
1296	0.704532	0	0	0	0.785047	0.214953	0.785047	0	250000	510.895	0	0	0	0	0.520446	0.288664	0.401814	0	0	0	0.267616	0.372515	0	0	0
1297	0.11973	0	0	0	0	1	0	0	202116	425.426	0	0	0	0	0	0.177048	0.244633	0	0	0	0	0	0	0	0
1298	0	0	0	0	0	0	0	0	7378	29.3588	0	0	0	0	0	0	0	0	0	0	0	0	0	0	0
1299	0	0	0	0	0	0	0	0	86996	355.173	0	0	0	0	0	0	0	0	0	0	0	0	0	0	0
1300	0	0	0	0	0	0	0	0	174842	480.128	0	0	0	0	0	0	0	0	0	0	0	0	0	0	0
1301	0	0	0	0	0	0	0	0	292041	605.083	0	0	0	0	0	0	0	0	0	0	0	0	0	0	0
1302	0.374011	0.579205	0.318346	0	0.107366	0	0.686571	0	468185	708.087	1	0	0	0	0.920276	0.267349	0.401227	0.339963	0	0	0.334839	0.502515	0.425785	0	0
1303	0.437938	0.669771	0.163784	0	0.168161	0	0.837931	1	500000	687.768	1	0	1	0	0.86458	0.276089	0.424288	0.353642	0.272007	0.315857	0.327263	0.502932	0.419191	0.322425	0.374402
1304	0.849493	0.365186	0.448907	0	0.185907	0	0.551093	1	500000	687.768	0	0	0	0	1.04021	0.325826	0.500723	0	0	0.372758	0.342748	0.526729	0	0	0.392118
1305	0.893306	0.440259	0.526514	0	0.035351	0	0.47561	2	500000	687.768	0	0	1	0	0.81709	0.329948	0.507058	0	0.325071	0.448895	0.322673	0.495878	0	0.317903	0.438997
1306	0.976266	0.999785	0.0002151	0	0	0	0.999785	0	500000	730.054	0	0	0	0	0.00203092	0.342425	0.518441	0	0	0	0.0731303	0.110721	0	0	0
1307	0.914517	0.955847	0.0434157	0	0.00183139	0	0.957679	3	539900	2714.69	0	2	1	1	0.190898	0.467803	0.519926	0.505552	0.388851	0.499707	0.316203	0.351434	0.341718	0.262836	0.337767
1308	0.927036	0.832927	0.000197783	0	0.168363	0	1.00129	1	646085	2343.52	1	0	0	0	0.453914	0.452456	0.545647	0.426564	0	0.380988	0.378482	0.456437	0.356824	0	0.318699
1309	0.808971	0.971325	0	0	0.00350966	0.0251655	0.974835	6	762577	2641.44	0	2	0	3	0.140764	0.450587	0.549692	0.490288	0.417341	0.576312	0.291017	0.355025	0.316658	0.269545	0.372218
1310	0.735371	0.725817	0	0	0.181241	0.093166	0.907058	1	713605	3112.41	2	3	0	0	0.763258	0.458391	0.527906	0.601977	0	0.359553	0.462676	0.532841	0.607604	0	0.362915
1311	0.510605	0.328941	0	0.104221	0.568745	0	1.00191	4	748330	3112.41	1	0	1	0	0.922367	0.418437	0.487652	0.367478	0.28265	0.464166	0.485104	0.565346	0.426026	0.327683	0.538118
1312	0.77048	0.372348	0.00344593	0.0476343	0.48432	0.0931714	0.904303	1	819958	2961.63	0	2	0	1	1.10466	0.458045	0.552972	0.484349	0.313269	0.36377	0.501216	0.605091	0.529999	0.342795	0.398056
1313	0.864295	0.121223	0.528768	0.124595	0.0270504	0.20009	0.272868	2	582457	2491.52	1	0	3	2	1.27182	0.451457	0.522452	0.419156	0.482098	0.445205	0.49723	0.575423	0.461654	0.530978	0.490344
1314	0.969754	0.0970493	0.77564	0	0.018735	0.108634	0.115784	1	508258	2491.52	0	0	0	0	0.739093	0.46464	0.519699	0	0	0.385303	0.434136	0.48558	0	0	0.360008
1315	0.964755	0	0.987175	0.0128237	1.74469e-06	0	0.0128254	0	557144	2571.91	0	0	0	0	0.0686319	0.467738	0.531082	0	0	0	0.241563	0.274276	0	0	0
1316	0.734322	0.557393	0.297151	0.141543	0.00606366	0	0.705	2	809586	5257.88	0	0	1	0	0.99408	0.522407	0.544631	0	0.309527	0.427431	0.563499	0.587471	0	0.333874	0.461052
1317	0.873354	0.881481	0.0225887	0.0308851	0.0658974	0	0.978264	0	1014686	6215.56	0	0	2	0	0.483439	0.568856	0.601791	0	0.384399	0	0.490671	0.519079	0	0.331566	0
1318	0.755531	0.473192	0	0.0899975	0.437777	0	1.00097	2	824654	6215.56	2	1	0	2	0.932403	0.548616	0.551057	0.533401	0.370722	0.430484	0.578237	0.58081	0.562201	0.390738	0.453728
1319	0.928554	0.648053	0.0632901	0.0362805	0.253166	0	0.9375	1	831997	6215.56	0	1	0	0	0.923896	0.577639	0.581497	0.426739	0	0.381144	0.576914	0.580766	0.426203	0	0.380665
1320	0.836647	0.89987	0.000636303	0.0886617	0.0130297	0.000183639	1.00156	3	775042	6110.52	0	0	0	2	0.37258	0.56039	0.556586	0	0.380295	0.488712	0.457783	0.454675	0	0.310663	0.399229
1321	0.893066	0.279532	0	0.0268059	0.0763326	0.617504	0.382671	1	588168	3516.61	0	0	1	0	0.947374	0.49612	0.528033	0	0.325049	0.377449	0.503496	0.535884	0	0.329881	0.38306
1322	0.99219	0	0	0	0	1	0	0	519747	2224.39	0	0	0	0	0	0.454241	0.525608	0	0	0	0	0	0	0	0
1323	0.906627	0.0418821	0	0.0292528	0	0.928865	0.0711349	1	646960	3032.34	0	0	0	0	0.304745	0.479884	0.542802	0	0	0.378873	0.365396	0.413303	0	0	0.288483
1324	0.837787	0.589204	0	0.0680301	0.232166	0.111685	0.8894	1	811569	7446.52	1	2	3	1	1.07838	0.588988	0.563222	0.547361	0.452403	0.371467	0.62736	0.599915	0.583021	0.481877	0.395667
1325	0.857619	0.120386	0	0.10884	0.771671	0	1.0009	2	540714	5576.88	0	2	2	0	0.696272	0.551133	0.511836	0.497498	0.382656	0.444343	0.523152	0.48585	0.47224	0.363228	0.421783
1326	0.974235	0.0001521	0	0	0.999964	0	1.00012	0	500000	3490.48	0	0	0	1	0.00137309	0.506083	0.518172	0	0.332195	0	0.0980576	0.1004	0	0.0643654	0
1327	0.95002	0	0	0	1	0	1	1	500000	3490.48	0	0	0	0	3.0336e-08	0.502909	0.514921	0	0	0.383328	0.00672273	0.00688331	0	0	0.0051242
1328	0.460142	0.804936	0	0.00539183	0.190574	0	1.0009	0	504066	3490.48	0	1	0	0	0.518743	0.419546	0.430437	0.358042	0	0	0.432309	0.443532	0.368934	0	0
1329	0.940418	0.912122	0	0.0314338	0.056444	0	1	2	501853	2896.6	0	2	1	2	0.354904	0.478782	0.51409	0.509094	0.433349	0.4547	0.375262	0.402937	0.399021	0.339653	0.356387
1330	0.940306	0.302026	0	0	0	0.697974	0.302026	0	500000	2618.87	0	0	0	0	0.612571	0.466854	0.5136	0	0	0	0.419423	0.46142	0	0	0
1331	0.756042	0.425079	0	0.0210681	0.089998	0.467655	0.536145	3	518187	1589.11	0	0	0	0	1.01711	0.390175	0.490708	0	0	0.47649	0.420209	0.52848	0	0	0.513168
1332	0.635764	0.478155	0.245596	0.203105	0.0686309	0.00468341	0.749891	1	542554	1423.17	0	0	3	0	1.23037	0.363474	0.475335	0	0.392945	0.346706	0.428705	0.56064	0	0.463464	0.408927
1333	0.551489	0.172358	0.102577	0.0819439	0.479058	0.169007	0.73336	2	812942	1423.17	0	0	6	1	1.39464	0.350779	0.507533	0	0.468691	0.397904	0.442349	0.640023	0	0.591041	0.501776
1334	0.849478	0.125784	0.246642	0.239421	0.333204	0.0602895	0.698409	0	624686	1423.17	0	1	0	0	1.48381	0.390785	0.529381	0.417348	0	0	0.449256	0.60859	0.479794	0	0
1335	0.78636	0.199757	0.180184	0.468943	0.0286592	0.124492	0.697359	2	735779	1423.17	0	0	3	0	1.34684	0.383314	0.54095	0	0.414394	0.43481	0.438509	0.618844	0	0.474064	0.49742
1336	0.710921	0.171478	0.139804	0.49537	0.038629	0.156137	0.705477	1	540656	1307.09	0	0	0	0	1.34104	0.365903	0.488372	0	0	0.356527	0.428817	0.572343	0	0	0.417828
1337	0.781611	0.070118	0.715787	0.161257	0.0439182	0.00895838	0.275293	0	500000	538.586	0	0	0	0	0.899442	0.30019	0.490406	0	0	0	0.310915	0.507927	0	0	0
1338	0.85472	0.209281	0.631024	0.159694	0	0	0.368976	1	500000	537.272	0	0	0	0	0.910821	0.306789	0.501492	0	0	0.37333	0.311704	0.509525	0	0	0.379311
1339	0.785405	0	0.893418	0.0182567	0	0.0997857	0.0182567	1	500000	537.272	0	0	0	0	0.403753	0.30037	0.491	0	0	0.365519	0.254339	0.415754	0	0	0.309504
1340	0.851563	0	1	0	0	0	0	0	487347	537.272	0	0	0	0	2.959e-09	0.306505	0.497828	0	0	0	0.00235326	0.00382218	0	0	0
1341	0.895637	0	0.0406112	0	0.916732	0.0428067	0.916732	0	262061	537.272	0	0	0	0	0.344694	0.310396	0.431717	0	0	0	0.244479	0.340035	0	0	0
1342	0.999785	0	0	0	1	0	1	0	250000	537.272	0	0	0	0	2.204e-09	0.319051	0.438558	0	0	0	0.00218618	0.00300506	0	0	0
1343	0.528495	0	0	0	0.671338	0.328661	0.671338	0	250000	537.272	0	0	0	0	0.633227	0.272047	0.373947	0	0	0	0.284625	0.391237	0	0	0
1344	0.0178544	0	0	0	0	1	0	0	219489	477.709	0	0	0	0	0	0.113256	0.155187	0	0	0	0	0	0	0	0
1345	0	0	0	0	0	0	0	0	36056	86.2297	0	0	0	0	0	0	0	0	0	0	0	0	0	0	0
1346	0	0	0	0	0	0	0	0	0	0.0234321	0	0	0	0	0	0	0	0	0	0	0	0	0	0	0
1347	0.121265	0	1	0	0	0	0	0	452118	646.797	0	0	0	0	0	0.197224	0.300132	0	0	0	0	0	0	0	0
1348	0.23403	0	1	0	0	0	0	0	500000	687.768	0	0	0	0	1e-11	0.236055	0.362765	0	0	0	0.000603525	0.000927487	0	0	0
1349	0.613053	0	0.989579	0	0.0104208	0	0.0104208	0	500000	687.768	0	0	0	0	0.0579261	0.30031	0.461511	0	0	0	0.1665	0.255874	0	0	0
1350	0.884388	0.368375	0.579876	0	0.0517717	0	0.420147	0	500000	687.768	0	0	0	0	0.837169	0.329121	0.505788	0	0	0	0.324638	0.498897	0	0	0
1351	0.573109	0.842299	0.157701	0	0	0	0.842299	0	500000	687.768	0	0	0	0	0.435838	0.295294	0.453803	0	0	0	0.275757	0.423779	0	0	0
1352	0.780189	0.304586	0.496128	0	0	0.204888	0.304586	1	500000	688.08	0	0	0	0	1.03465	0.319003	0.490182	0	0	0.364911	0.342328	0.526024	0	0	0.391593
1353	0.320127	0.330083	0.404092	0	0	0.274512	0.330083	1	500000	719.64	0	0	1	0	1.0869	0.258193	0.392318	0	0.251512	0.292057	0.350478	0.532543	0	0.341409	0.396446
1354	0.845967	0.91449	0.0860272	0	0	0	0.91449	1	533387	1243.29	0	0	0	0	0.292777	0.377413	0.508351	0	0	0.37237	0.289476	0.389906	0	0	0.285609
1355	0.896717	0.89698	0	0	0.103211	0	1.00019	5	505184	1691.07	1	0	0	2	0.331912	0.413561	0.508852	0.423033	0.386945	0.564993	0.322576	0.396902	0.329964	0.301815	0.440692
1356	0.8915	0.967731	0.029156	0.00381171	0	0	0.971543	2	641042	2696.1	0	1	0	0	0.156042	0.464033	0.539283	0.422416	0	0.448668	0.300144	0.348817	0.273225	0	0.290205
1357	0.792083	0.817466	0.0221282	0.0933919	0.0671071	0	0.977965	2	774000	2604.69	2	1	3	2	0.651801	0.446649	0.548837	0.539739	0.471697	0.435599	0.425405	0.522732	0.514067	0.449261	0.414881
1358	0.750665	0.601911	0	0.0170256	0.382114	0	1.00105	1	616871	2491.52	0	1	0	0	0.742511	0.435825	0.511653	0.404643	0	0.361409	0.434637	0.510258	0.40354	0	0.360423
1359	0.745228	0.701125	0.0449322	0.0134312	0.0618065	0.180135	0.776362	2	537787	2491.52	0	1	1	1	0.927059	0.435034	0.493503	0.403908	0.369451	0.429009	0.459439	0.521188	0.426567	0.390177	0.453076
1360	0.81485	0.413616	0.141004	0.266165	0.18099	0.000398094	0.860771	2	742614	2491.52	0	0	0	1	1.30616	0.444857	0.547048	0	0.317685	0.438696	0.500553	0.615538	0	0.357459	0.493621
1361	0.559007	0.534104	0.0969442	0.178354	0.137607	0.0549968	0.850065	1	773425	2780.93	1	0	1	0	1.30112	0.416137	0.502949	0.375893	0.289122	0.335731	0.513999	0.621226	0.464291	0.357114	0.414683
1362	0.541625	0.658655	0	0.0816454	0.0804592	0.179797	0.82076	2	796618	5822.98	0	0	0	1	0.990853	0.496645	0.502692	0	0.286848	0.396113	0.577595	0.584629	0	0.333603	0.460677
1363	0.860377	0.665744	0.0509507	0.077923	0.205812	0	0.949479	3	781759	6215.56	2	1	0	1	0.946741	0.566731	0.561701	0.551014	0.322032	0.492141	0.580447	0.575296	0.56435	0.329826	0.504052
1364	0.823035	0.707026	0	0.0968727	0.170343	0.0267333	0.974242	3	1186659	6155.2	1	0	5	2	0.869574	0.559114	0.616597	0.414062	0.518032	0.486712	0.566855	0.625134	0.419795	0.525205	0.493451
1365	0.955636	0.753555	0	0.0281168	0.138985	0.0796996	0.920657	1	1232188	5670.05	0	0	0	3	0.789507	0.568597	0.646112	0	0.435092	0.383893	0.542089	0.61599	0	0.414808	0.365996
1366	0.801938	0.931287	0	0.0542664	0.012665	0.00325762	0.998218	1	1021967	5545.25	0	0	0	1	0.298408	0.541191	0.590146	0	0.316419	0.367428	0.422686	0.460922	0	0.247133	0.286972
1367	0.730669	0.0715237	0	0.294073	0.0273055	0.607495	0.392902	2	878261	4115.21	0	0	1	0	0.949684	0.490753	0.555138	0	0.309142	0.426898	0.523996	0.592742	0	0.330082	0.455816
1368	0.720408	0.17803	0	0.104844	0.573904	0.143434	0.856778	1	907546	7391.18	0	2	1	1	1.14091	0.56612	0.557734	0.47628	0.366336	0.35771	0.635077	0.62567	0.534295	0.410959	0.401282
1369	0.770736	0.346491	0	0.128785	0.511119	0.0152444	0.986396	3	1115163	8078.68	1	0	1	2	1.03802	0.588703	0.597209	0.407321	0.41232	0.478788	0.634193	0.643356	0.438795	0.44418	0.515785
1370	0.719794	0.275916	0	0.140059	0.585902	0	1.00188	4	754595	5709.5	0	2	5	2	0.943823	0.530624	0.532471	0.476179	0.500961	0.505771	0.567815	0.569792	0.509555	0.536074	0.541221
1371	0.919329	0	0	0	0.867711	0.13229	0.867711	1	500000	3821	0	0	0	1	0.390716	0.510208	0.510711	0	0.327412	0.380193	0.41195	0.412357	0	0.264358	0.306974
1372	0.93565	0	0	0.00406107	0.884334	0.111807	0.888395	1	500000	3782.53	0	0	0	0	0.376031	0.511162	0.512963	0	0	0.38187	0.406993	0.408426	0	0	0.304048
1373	0.629844	0.319891	0	0.0967535	0.583869	0	1.00051	5	609623	3745.36	0	0	2	0	0.904747	0.461867	0.488246	0	0.354236	0.517235	0.505639	0.534518	0	0.387808	0.566254
1374	0.836262	0.796929	0.00823575	0.115123	0.0805874	0	0.992639	4	655561	3335.52	0	0	2	0	0.672241	0.481628	0.533708	0	0.380251	0.525094	0.456045	0.505359	0	0.360053	0.497202
1375	0.800082	0.1747	0	0.00583213	0.0642539	0.755214	0.244786	0	500000	2652.84	0	0	1	0	0.7232	0.449828	0.493277	0	0.316236	0	0.438609	0.480975	0	0.308349	0
1376	0.760403	0.412122	0	0.138812	0.16325	0.289127	0.714183	3	693608	1672.53	1	0	5	0	1.29408	0.395767	0.528573	0.405949	0.466908	0.477175	0.452032	0.603718	0.463661	0.533286	0.545014
1377	0.677912	0.486129	0.00529934	0.226571	0.218736	0.0682277	0.931435	4	692682	1637.82	0	0	5	2	1.23043	0.382556	0.513443	0	0.493509	0.498247	0.444034	0.595955	0	0.572818	0.578318
1378	0.672496	0.308183	0.00359791	0.0963171	0.305144	0.291335	0.709645	4	1002399	1555.69	0	2	2	3	1.32989	0.37691	0.562015	0.468156	0.452785	0.497249	0.446961	0.666467	0.555164	0.536937	0.589665
1379	0.846835	0.200083	0.0821611	0.172426	0.513338	0.0342439	0.885847	1	848360	1467.06	0	2	0	1	1.2882	0.393456	0.571031	0.495927	0.320758	0.372466	0.436961	0.634171	0.550762	0.356224	0.41365
1380	0.786859	0	0	0.750048	0.151944	0.0989104	0.901992	2	1192918	1423.23	0	0	0	0	0.730861	0.383379	0.610509	0	0	0.434879	0.376368	0.599344	0	0	0.426926
1381	0.704018	0.137743	0.0800651	0.63308	0.0152456	0.135833	0.786068	1	1046355	1119.71	0	0	1	2	1.09958	0.351162	0.57462	0	0.403092	0.355658	0.392571	0.642379	0	0.450624	0.397597
1382	0.677812	0.249218	0.33723	0.116284	0.250943	0.0467113	0.616445	0	513188	537.272	0	0	0	0	1.4531	0.289508	0.476334	0	0	0	0.350314	0.576379	0	0	0
1383	0.634934	0	0.780708	0.156998	0.0202105	0.042084	0.177208	0	500000	537.272	1	0	0	0	0.696131	0.284817	0.465575	0.388054	0	0	0.291445	0.47641	0.397085	0	0
1384	0.752382	0	0.82156	0.00082851	0.0586249	0.124173	0.0594534	0	500000	537.272	0	0	0	0	0.592687	0.297162	0.485755	0	0	0	0.279956	0.45763	0	0	0
1385	0.873798	0	0.975366	0	0	0.0246341	0	0	500000	537.272	0	0	0	0	0.115563	0.308487	0.504267	0	0	0	0.186032	0.304097	0	0	0
1386	0.896367	0	0.0110182	0	0.942646	0.0466547	0.942646	0	308557	537.272	0	0	0	0	0.248345	0.31046	0.449801	0	0	0	0.225241	0.326335	0	0	0
1387	1	0	0	0	1	0	1	0	250000	537.272	0	0	0	0	4.00002e-12	0.319068	0.438581	0	0	0	0.000451231	0.000620249	0	0	0
1388	0.949239	0	0	0	0.989057	0.0109434	0.989057	0	250000	537.272	0	0	0	0	0.0602931	0.31494	0.432906	0	0	0	0.158107	0.217329	0	0	0
1389	0.429631	0	0	0	0.173605	0.826395	0.173605	1	250000	537.272	0	0	0	0	0.461557	0.25832	0.355078	0	0	0.314348	0.26299	0.361498	0	0	0.320032
1390	0	0	0	0	0	0	0	1	147918	337.845	0	0	0	0	0	0	0	0	0	0	0	0	0	0	0
1391	0	0	0	0	0	0	0	0	38414	94.7043	0	0	0	0	0	0	0	0	0	0	0	0	0	0	0
1392	0.131928	0	1	0	0	0	0	0	327465	689.904	0	0	0	0	0	0.204699	0.282775	0	0	0	0	0	0	0	0
1393	0.363905	1	0	0	0	0	1	0	477806	687.768	0	0	0	0	0	0.263598	0.400521	0	0	0	0	0	0	0	0
1394	0.511984	0.779247	0.220753	0	0	0	0.779247	1	500000	687.768	0	0	0	0	0.52786	0.287084	0.441186	0	0	0.328436	0.289284	0.444567	0	0	0.330953
1395	0.816001	0	1	0	0	0	0	0	500000	687.768	0	0	0	0	0	0.322566	0.495713	0	0	0	0	0	0	0	0
1396	8.33935e-05	1	0	0	0	0	1	1	500000	687.768	0	0	0	0	0	0.0324324	0.0498415	0	0	0.0371039	0	0	0	0	0
1397	0.68327	1	0	0	0	0	1	1	500000	687.768	0	1	0	0	0	0.308563	0.474194	0.395238	0	0.353008	0	0	0	0	0
1398	0.532523	0.833689	0	0.117537	0	0.0491867	0.951226	1	500000	687.768	0	0	3	0	0.551448	0.289921	0.445546	0	0.375917	0.331682	0.292463	0.449452	0	0.379214	0.33459
1399	0.494745	0.655544	0	0.220187	0	0.124269	0.875731	3	500000	687.768	0	0	0	0	0.869172	0.284637	0.437424	0	0	0.428561	0.327697	0.503598	0	0	0.493394
1400	0.697981	0.97741	0	0	0.0225903	0	1	2	500000	797.109	0	0	0	0	0.107956	0.321866	0.476726	0	0	0.422042	0.201849	0.298964	0	0	0.264671
1401	0.918224	1	0	0	0	0	1	0	500000	2088.64	0	0	0	0	0	0.438569	0.510558	0	0	0	0	0	0	0	0
1402	0.91578	0.871004	0	0.0840921	0.0449039	0	1	2	500000	2491.52	0	2	0	2	0.467839	0.458035	0.510218	0.505727	0.388985	0.451692	0.387235	0.431352	0.427555	0.328859	0.381873
1403	0.811303	0.223094	0	0.0069222	0.771347	0	1.00136	3	500000	2491.52	1	2	1	0	0.569356	0.444372	0.494998	0.542983	0.317339	0.484968	0.406721	0.453058	0.496978	0.290451	0.443877
1404	0.80183	0.574601	0	0.16276	0.11273	0.149909	0.850091	4	500000	2491.52	1	0	2	1	1.14441	0.443069	0.493547	0.411369	0.416417	0.519604	0.48428	0.539453	0.449631	0.455149	0.567933
1405	0.856567	0.760237	0	0.0283003	0.211847	0	1.00038	2	717376	2491.52	0	0	1	3	0.638051	0.450444	0.549152	0	0.454918	0.444206	0.41847	0.510171	0	0.422626	0.412675
1406	0.732232	0.689545	0	0.00544367	0.204	0.101288	0.898989	4	872180	2670.13	0	0	1	0	0.840913	0.440687	0.554471	0	0.309307	0.507942	0.456201	0.57399	0	0.320196	0.525823
1407	0.890141	0.0337528	0	0.000950445	0.00816438	0.95728	0.0428676	0	621478	4413.67	0	1	0	0	0.202039	0.524686	0.534917	0.422255	0	0	0.362155	0.369216	0.291454	0	0
1408	0.724392	0.491351	0.315088	0.135257	0.0397814	0.0197719	0.666389	4	859845	5944.51	0	2	1	0	1.18948	0.536856	0.551015	0.476937	0.308476	0.506577	0.60772	0.623749	0.539893	0.349194	0.573445
1409	0.917877	0.524767	0.00582234	0.0379481	0.433221	0	0.995937	2	1198100	5676.94	1	1	0	1	0.854873	0.563067	0.635162	0.506016	0.327283	0.45195	0.553145	0.62397	0.4971	0.321516	0.443987
1410	0.809839	0.63	0	0.255258	0.106102	0.0100075	0.991359	0	1588062	5569.39	0	0	3	2	0.923735	0.543108	0.660513	0	0.474318	0	0.561273	0.682604	0	0.490181	0
1411	0.806051	0.398229	0.026004	0.161721	0.41559	0	0.975541	2	1590407	5569.39	0	4	1	1	1.12111	0.542472	0.659983	0.582527	0.376769	0.437507	0.589114	0.716728	0.632612	0.409164	0.475123
1412	0.705093	0.177348	0	0.236881	0.585932	0	1.00016	7	905672	6362.08	0	2	2	1	0.961115	0.542371	0.554459	0.473729	0.403245	0.578726	0.586042	0.599103	0.511872	0.435714	0.625324
1413	0.750404	0.65471	0	0.226293	0.119817	0	1.00082	3	949055	8078.68	2	1	1	0	0.867791	0.584782	0.569786	0.532494	0.311208	0.475599	0.60642	0.59087	0.552198	0.322724	0.493198
1414	0.63572	0.47249	0	0.515918	0.011985	0	1.00039	3	1114932	8078.68	0	1	6	4	0.748705	0.561031	0.569107	0.388174	0.530938	0.456282	0.584451	0.592864	0.404379	0.553102	0.47533
1415	0.701184	0.657026	0	0.113519	0.229783	0	1.00033	5	803805	6815.38	0	0	4	0	0.860888	0.551018	0.537416	0	0.432713	0.531297	0.580022	0.565704	0	0.45549	0.559263
1416	0.984886	0	0	0.026212	0.0166004	0.95732	0.0428124	0	501983	5882.97	0	0	1	1	0.205242	0.578204	0.520097	0	0.396124	0	0.390662	0.351402	0	0.26764	0
1417	0.978293	0	0	0	0.0339484	0.966052	0.0339484	1	500000	5883.76	0	0	0	0	0.14821	0.577253	0.51871	0	0	0.386148	0.360137	0.323614	0	0	0.240911
1418	0.937497	0.0357561	0	0.00510991	0.943816	0.015501	0.984682	1	500515	5898.08	0	0	0	1	0.265233	0.571485	0.513348	0	0.329018	0.382058	0.416792	0.374392	0	0.239958	0.27864
1419	0.942991	0.720553	0.0211322	0.0151257	0.243271	0	0.978949	2	511135	5898.36	1	1	2	0	0.724938	0.572328	0.516804	0.509442	0.391843	0.45501	0.535911	0.483921	0.477027	0.366911	0.426059
1420	0.9533	0.197225	0.0169102	0.00345024	0.0614725	0.721547	0.262147	0	500000	5765.18	0	0	0	0	0.815668	0.570618	0.515365	0	0	0	0.548803	0.495662	0	0	0
1421	0.790632	0.752833	0	0.115796	0.0701632	0.0991972	0.938792	1	673558	5801.51	0	1	0	4	0.879015	0.545398	0.52985	0.409925	0.445899	0.366126	0.56004	0.544074	0.42093	0.457869	0.375955
1422	0.974894	0.762521	0	0.0778836	0.157798	0.0140418	0.998203	2	590316	6555.71	0	0	0	2	0.756802	0.592556	0.540226	0	0.395116	0.458811	0.556206	0.507086	0	0.370878	0.430665
1423	0.817497	0.476518	0	0.172855	0.305567	0.0451917	0.95494	6	803181	6555.71	0	1	4	1	1.15886	0.567037	0.558329	0.413363	0.475435	0.577825	0.618725	0.609223	0.451043	0.518773	0.630496
1424	0.813013	0.649281	0.0190077	0.231077	0.102909	0	0.983267	6	925809	5433.06	0	1	0	0	0.928278	0.540282	0.577723	0.412795	0	0.577031	0.55849	0.597193	0.426707	0	0.596478
1425	0.867794	0.796846	0.0423768	0.0430189	0.118195	0	0.95806	6	1051923	4121.39	0	0	1	1	0.702657	0.512507	0.606269	0	0.383786	0.586515	0.486163	0.575105	0	0.364058	0.556366
1426	0.808409	0.815559	0.00299276	0.0328119	0.0929072	0.0560973	0.941278	3	772911	2201.82	0	1	1	2	0.678147	0.430465	0.551449	0.41221	0.417268	0.484535	0.411966	0.52775	0.394495	0.399336	0.463712
1427	0.828662	0.593881	0.215147	0.0798294	0	0.111142	0.673711	1	500105	537.272	0	0	1	0	1.08599	0.304423	0.497651	0	0.319023	0.370451	0.325717	0.53246	0	0.341337	0.396363
1428	0.920554	0.0138542	0.86513	0.0760649	0	0.0476621	0.0899191	3	500000	537.272	0	0	0	0	0.525642	0.312533	0.510881	0	0	0.500529	0.271679	0.444099	0	0	0.435101
1429	0.625957	0	0.82862	0.001048	0.00534347	0.173135	0.00639146	0	500000	537.272	0	0	0	0	0.494545	0.283805	0.463921	0	0	0	0.267569	0.43738	0	0	0
1430	0.900358	0	0.919064	0	0.0216691	0.0623888	0.0216691	0	500000	537.272	0	0	0	0	0.333691	0.310805	0.508056	0	0	0	0.242504	0.396409	0	0	0
1431	0.749664	0.140433	0	0	0.799916	0.061715	0.940349	1	454300	537.272	0	0	0	0	0.626144	0.296893	0.473825	0	0	0.361288	0.283826	0.45297	0	0	0.345387
1432	0.949612	0.124182	0	0	0.875819	0	1	0	288684	537.272	0	0	0	0	0.375174	0.314971	0.448805	0	0	0	0.249713	0.355819	0	0	0
1433	0.805275	0	0.00668464	0	0.993315	0	0.993315	0	250000	537.272	0	0	0	0	0.0401386	0.302252	0.415467	0	0	0	0.142815	0.196309	0	0	0
1434	0.322078	0	0	0	0.0269028	0.973097	0.0269028	1	250000	537.272	0	0	0	0	0.123805	0.240366	0.3304	0	0	0.292501	0.189264	0.260157	0	0	0.230315
1435	0.126405	0	0	0	0	1	0	0	250000	537.272	0	0	0	0	5.99998e-12	0.19025	0.261512	0	0	0	0.000499368	0.000686416	0	0	0
1436	0	0	0	0	0	0	0	0	245444	528.261	0	0	0	0	0	0	0	0	0	0	0	0	0	0	0
1437	0	0	0	0	0	0	0	0	179427	390.502	0	0	0	0	0	0	0	0	0	0	0	0	0	0	0
1438	0	0	0	0	0	0	0	0	111238	321.947	0	0	0	0	0	0	0	0	0	0	0	0	0	0	0
1439	0	0	0	0	0	0	0	0	250000	687.768	0	0	0	0	0	0	0	0	0	0	0	0	0	0	0
1440	0.0431987	0	0.181321	0	0	0.818679	0	0	287065	687.768	0	0	0	0	0.473391	0.154726	0.20698	0	0	0	0.281514	0.376587	0	0	0
1441	0.20225	0.262762	0.737238	0	0	0	0.262762	1	475887	687.768	0	0	0	0	0.575926	0.227598	0.345472	0	0	0.260381	0.295656	0.448779	0	0	0.338243
1442	0.208681	0.763528	0.236472	0	0	0	0.763528	0	500000	687.768	0	0	0	0	0.546979	0.229386	0.352516	0	0	0	0.291869	0.448539	0	0	0
1443	0	0	0	0	0	0	0	1	500000	687.768	0	0	0	0	0	0	0	0	0	0	0	0	0	0	0
1444	0.192762	1	0	0	0	0	1	0	500000	687.768	0	0	0	0	0	0.22488	0.345592	0	0	0	0	0	0	0	0
1445	0.613272	0.923912	0.0793649	0	0	0	0.923912	0	500000	687.768	0	0	0	0	0.274203	0.300337	0.461552	0	0	0	0.245592	0.377421	0	0	0
1446	0.514999	0.419413	0	0	0	0.581142	0.419413	1	500000	687.768	0	0	0	0	0.679848	0.287506	0.441834	0	0	0.328919	0.308176	0.473599	0	0	0.352566
1447	0.665248	0.1425	0	0	0	0.8575	0.1425	0	500000	687.768	0	0	0	0	0.409476	0.306508	0.471035	0	0	0	0.271489	0.41722	0	0	0
1448	0.45413	0.619579	0	0	0	0.380421	0.619579	4	531928	1074.67	0	0	1	0	0.66427	0.311494	0.434834	0	0.274487	0.450761	0.342563	0.478205	0	0.301866	0.495722
1449	0.885488	0.991261	0.00873864	0	0	0	0.991261	0	562661	2491.52	0	1	0	0	0.0501215	0.454199	0.521102	0.421703	0	0	0.221542	0.254175	0.205692	0	0
1450	0.913927	0.515725	0.174725	0	0.313224	0	0.82895	1	500000	2491.52	2	0	0	0	1.00992	0.457803	0.509959	0.505471	0	0.379634	0.469378	0.522853	0.518251	0	0.389232
1451	0.90643	0.333672	0	0.0912419	0.575211	0	1.00013	1	500000	2491.52	0	0	0	0	0.902795	0.456861	0.50891	0	0	0.378853	0.456403	0.508399	0	0	0.378472
1452	0.822215	0.539066	0.0636828	0.116101	0.28152	0	0.936687	4	739449	2802.09	0	0	2	1	1.11531	0.459147	0.547695	0	0.419039	0.522875	0.495512	0.591073	0	0.452227	0.564288
1453	0.855246	0.493942	0.0971138	0.135321	0.275713	0	0.904977	2	1076383	2536.72	0	0	0	0	1.20074	0.452299	0.607547	0	0	0.444035	0.49234	0.661331	0	0	0.483344
1454	0.722346	0.0726065	0.117466	0.113758	0.426857	0.270465	0.613222	1	902139	3711.88	0	0	0	1	1.40632	0.476892	0.557275	0	0.308258	0.357951	0.563319	0.65827	0	0.364123	0.422822
1455	0.681411	0.681686	0.0347421	0.186797	0.0697211	0.0274717	0.938204	3	788024	4543.13	0	1	1	0	0.97577	0.494341	0.530949	0.394969	0.303794	0.464269	0.540768	0.580814	0.432063	0.332326	0.507872
1456	0.691203	0.843193	0.0478027	0.0174252	0.0918669	0	0.952485	0	1042798	5569.39	0	1	0	0	0.579061	0.522021	0.5715	0.39638	0	0	0.499422	0.546759	0.37922	0	0
1457	0.768409	0.618986	0	0.168754	0.212575	0	1.00031	4	1564726	5569.39	0	2	0	1	0.926341	0.536025	0.649491	0.484023	0.313059	0.514103	0.561668	0.680562	0.507178	0.328035	0.538697
1458	0.69857	0.287827	0	0.445654	0.140183	0.126647	0.873664	2	1565992	5569.39	1	0	8	8	1.25577	0.523407	0.63433	0.397432	0.611378	0.422131	0.606059	0.734497	0.460191	0.707922	0.48879
1459	0.789617	0.0295297	0.0297089	0.0184649	0.748442	0.174418	0.796436	2	753964	6397.44	0	3	0	0	0.803645	0.558715	0.544825	0.539318	0	0.43526	0.561181	0.547229	0.541698	0	0.43718
1460	0.785521	0.47967	0.0707264	0.0669438	0.383361	0	0.929975	3	807721	8057.83	1	1	3	1	1.08831	0.591125	0.553567	0.486696	0.445176	0.481068	0.641324	0.600577	0.528027	0.482982	0.521922
1461	0.759441	0.622892	0	0.160653	0.216886	0	1.00043	2	1032946	8057.51	1	1	1	2	0.920107	0.58615	0.583725	0.482605	0.410801	0.43104	0.614957	0.612413	0.506323	0.43099	0.452224
1462	0.761135	0.444186	0	0.187394	0.368607	4.15222e-05	1.00019	8	934244	6764.74	1	1	7	2	1.04256	0.561388	0.569568	0.482874	0.540946	0.609923	0.607327	0.616177	0.522388	0.585212	0.659834
1463	0.90828	0.340861	0	0.00837628	0.280738	0.370564	0.629976	3	768539	5882.97	1	0	0	0	1.13142	0.566616	0.566939	0.42439	0	0.498852	0.598605	0.598946	0.448349	0	0.527015
1464	0.910226	0.385544	0	0.00177273	0.0359099	0.577217	0.423227	2	684821	5883.23	1	2	0	0	0.815358	0.566926	0.551121	0.558828	0	0.451005	0.551539	0.536163	0.543661	0	0.438764
1465	0.913172	0.462229	0	0.00550105	0.510752	0.0221455	0.978483	2	633560	5897.93	0	0	0	1	0.812857	0.567738	0.540942	0	0.326863	0.45137	0.551459	0.525431	0	0.317491	0.438428
1466	0.899951	0.346021	0.0190965	0	0.63703	0	0.983051	4	525788	5898.36	0	2	0	0	0.730067	0.565682	0.514426	0.503527	0	0.534819	0.536857	0.488212	0.477869	0	0.507566
1467	0.962734	0.108902	0.0302282	0	0.0119045	0.849124	0.120806	0	500000	5708.36	0	0	0	0	0.538858	0.57061	0.516636	0	0	0	0.49355	0.446865	0	0	0
1468	0.853668	0.815266	0	0.0691945	0.0842529	0.0312865	0.968714	1	669415	5816.71	0	0	0	0	0.668148	0.556323	0.539276	0	0	0.373215	0.523266	0.507233	0	0	0.351039
1469	0.878349	0.389099	0.0485167	0.0961806	0.467745	0	0.953024	2	656976	6555.71	0	0	0	0	1.0947	0.577307	0.540592	0	0	0.447004	0.609977	0.571184	0	0	0.4723
1470	0.825399	0.668273	0.0276705	0.150773	0.153303	0	0.972349	4	1000391	6555.71	1	2	3	0	0.941372	0.568402	0.591253	0.545327	0.419444	0.523381	0.587395	0.61101	0.563548	0.433459	0.540869
1471	0.849032	0.753861	0.0268171	0.0996158	0.069711	0.0501934	0.923188	5	1017889	5400.54	0	2	0	0	0.875642	0.54535	0.598028	0.496248	0	0.557327	0.549574	0.602659	0.500092	0	0.561644
1472	0.827236	0.778539	0.113158	0.0333956	0.0752276	0	0.887162	1	799658	4142.9	1	0	0	0	0.749619	0.507071	0.559369	0.414589	0	0.370292	0.494734	0.54576	0.404502	0	0.361283
1473	0.82418	0.855978	0.000282701	0	0.0931361	0.053442	0.949114	1	723075	1937.56	0	2	0	0	0.51304	0.418942	0.544962	0.492576	0	0.369949	0.372123	0.48406	0.437528	0	0.328605
1474	0.850597	0.933377	0	0	0	0.0666227	0.933377	0	601055	537.272	0	1	0	0	0.244814	0.306418	0.524475	0.417486	0	0	0.224436	0.384152	0.305787	0	0
1475	0.890702	0.678063	0.296631	0	0	0.0288758	0.678063	0	524645	537.272	0	1	0	0	0.726281	0.309968	0.51282	0.422322	0	0	0.29455	0.487313	0.401316	0	0
1476	0.624791	0	0.917314	0	0	0.0883314	0	1	500000	537.272	0	0	0	0	0.293519	0.283673	0.463705	0	0	0.3452	0.234851	0.383899	0	0	0.285789
1477	0.707088	0	0.99114	0	0	0.0116102	0	0	500000	537.272	0	0	0	0	0.0605545	0.292585	0.478273	0	0	0	0.158278	0.258728	0	0	0
1478	0.792689	0.769011	0	0	0.137322	0.0941255	0.906332	1	500000	537.272	0	0	0	2	0.697054	0.301064	0.492134	0	0.375198	0.366364	0.291541	0.476567	0	0.36333	0.354775
1479	0.864583	0.96323	0	0	0.0214501	0.0153195	0.984681	0	491380	537.272	0	2	1	0	0.182511	0.30767	0.50075	0.498505	0.322425	0	0.208548	0.339424	0.337902	0.21855	0
1480	0.466251	0.228036	0.0464847	0	0.588666	0.136813	0.816702	1	367829	537.272	0	0	0	0	1.06381	0.263656	0.399146	0	0	0.320842	0.324041	0.490561	0	0	0.394324
1481	0.0287651	0.133913	0	0	0	0.866087	0.133913	0	286069	537.272	0	0	0	0	0.393759	0.131401	0.18681	0	0	0	0.25275	0.359328	0	0	0
1482	0.381013	0	0	0	0	1	0	0	250000	537.272	0	0	0	0	0	0.250679	0.344576	0	0	0	0	0	0	0	0
1483	0	0	0	0	0	0	0	0	250000	537.272	0	0	0	0	0	0	0	0	0	0	0	0	0	0	0
1484	0	0	0	0	0	0	0	0	249998	537.272	0	0	0	0	0	0	0	0	0	0	0	0	0	0	0
1485	0	0	0	0	0	0	0	0	46017	110.304	0	0	0	0	0	0	0	0	0	0	0	0	0	0	0
1486	0	0	0	0	0	0	0	0	12452	37.18	0	0	0	0	0	0	0	0	0	0	0	0	0	0	0
1487	0	0	0	0	0	0	0	0	110236	303.321	0	0	0	0	0	0	0	0	0	0	0	0	0	0	0
1488	0.00558684	0	0	0	0	1	0	0	152841	433.951	0	0	0	0	0	0.0826964	0.106027	0	0	0	0	0	0	0	0
1489	0	0	0	0	0	0	0	0	315224	687.768	0	0	0	0	0	0	0	0	0	0	0	0	0	0	0
1490	0	0	0	0	0	0	0	0	499943	687.768	0	0	0	0	0	0	0	0	0	0	0	0	0	0	0
1491	0.161731	0	0	0	0	1	0	1	500000	687.768	0	0	0	0	1.99996e-12	0.215226	0.330755	0	0	0.246227	0.0004036	0.000620244	0	0	0.000461734
1492	0.185705	0	0	0	0.735343	0.264657	0.735343	0	464341	687.768	0	0	0	0	0.577872	0.222793	0.336109	0	0	0	0.295906	0.446408	0	0	0
1493	0.379151	0	0.213457	0	0.786543	0	0.786543	2	500000	687.768	0	0	0	1	0.518501	0.266317	0.409271	0	0.26238	0.362324	0.287994	0.442583	0	0.283736	0.391816
1494	0.0580694	1	0	0	0	0	1	1	500000	687.768	0	0	0	0	0	0.166603	0.256032	0	0	0.1906	0	0	0	0	0
1495	0.814891	0.921245	0	0	0.0030702	0.0756847	0.924315	1	500000	687.768	0	0	0	0	0.288689	0.322456	0.495544	0	0	0.368903	0.248773	0.38231	0	0	0.284606
1496	0.642166	0.653936	0	0	0.104335	0.241728	0.758272	1	614789	1087.74	0	0	0	1	0.856809	0.340704	0.491653	0	0.299322	0.347575	0.366173	0.528406	0	0.321698	0.373558
1497	0.588032	0.724338	0.00637631	0.0801016	0.189245	0	0.993684	0	738001	2491.52	0	0	0	0	0.783082	0.410016	0.503419	0	0	0	0.440456	0.540793	0	0	0
1498	0.699294	0.0130425	0.302069	0.486787	0.199656	0	0.699486	1	517802	2491.52	0	0	0	0	1.09033	0.42817	0.48114	0	0	0.35506	0.478455	0.537646	0	0	0.396759
1499	0.777058	0.244161	0.048069	0	0.472814	0.235198	0.716975	2	500000	3290.98	0	0	0	0	1.18472	0.471281	0.48969	0	0	0.433519	0.523685	0.544141	0	0	0.481724
1500	0.867177	0.549479	0.123975	0	0.168747	0.158049	0.718226	2	685079	3896.86	0	2	0	0	1.17968	0.50529	0.544537	0.498879	0	0.445575	0.545701	0.588086	0.538777	0	0.48121
1501	0.800857	0.685983	0	0.16828	0.0938044	0.0526404	0.948068	6	839821	3675.57	1	0	4	1	0.935424	0.488152	0.561695	0.411244	0.472997	0.574862	0.507479	0.583934	0.427526	0.491725	0.597622
1502	0.756495	0.160239	0.141619	0.471372	0.198619	0.0285372	0.83023	2	1053006	3353.34	1	3	0	2	1.34728	0.470334	0.585969	0.573359	0.37084	0.430622	0.543337	0.67692	0.662354	0.4284	0.497461
1503	0.863872	0.633488	0.0981971	0.0154696	0.253887	0	0.902844	1	658807	4165.41	0	1	0	0	0.929626	0.513289	0.538725	0.419105	0	0.374325	0.522789	0.548696	0.426862	0	0.381254
1504	0.544784	0.492542	0.28044	0.122943	0.104916	0	0.720401	2	632789	5213.98	1	0	5	1	1.19959	0.48382	0.475265	0.373479	0.449595	0.396689	0.589367	0.578946	0.454956	0.547676	0.483229
1505	0.681662	0.410857	0.0171109	0.127157	0.447816	0	0.985831	3	1088874	5569.39	3	1	5	1	1.05707	0.520211	0.575707	0.558622	0.475508	0.464311	0.580515	0.642445	0.623378	0.53063	0.518136
1506	0.780854	0.451082	0.0119231	0.0314947	0.253455	0.252725	0.736031	2	1259883	5569.39	0	1	2	0	1.21632	0.538182	0.617718	0.408651	0.37379	0.434047	0.601242	0.690097	0.456534	0.417587	0.484905
1507	0.756915	0.00774296	0.00889266	0	0.629257	0.354307	0.637	3	806506	6539.97	0	3	0	1	0.738741	0.555892	0.54825	0.533645	0.311881	0.476627	0.552525	0.544929	0.530413	0.309992	0.47374
1508	0.695683	0.533144	0.020523	0.119126	0.319622	0.00832751	0.971891	2	859490	8044.24	1	1	2	1	1.07297	0.573204	0.545417	0.47214	0.401893	0.421694	0.638783	0.607817	0.526157	0.447873	0.469939
1509	0.643107	0.576109	0	0.32348	0.101288	0	1.00088	2	1349245	8041.82	1	4	6	4	0.914714	0.562011	0.59863	0.582135	0.532474	0.41349	0.613755	0.653746	0.635732	0.581499	0.45156
1510	0.657919	0.434	0	0.0666029	0.497778	0.00275827	0.998381	4	1135399	6751.39	0	0	5	2	0.906197	0.541036	0.576628	0	0.48983	0.494533	0.586123	0.624681	0	0.530649	0.535744
1511	0.812204	0.75227	0	0.0427595	0.204971	0	1	11	1060432	5899.3	1	2	1	4	0.673782	0.55138	0.59752	0.543134	0.474664	0.671276	0.526217	0.570251	0.518347	0.453002	0.640641
1512	0.810736	0.823581	0	0.0562908	0.120135	0	1.00001	2	1343387	5887.03	0	2	4	1	0.576396	0.550844	0.633629	0.490555	0.474449	0.438141	0.505812	0.581829	0.450452	0.435663	0.402323
1513	0.802461	0.722006	0.00809633	0.113645	0.156467	1.30831e-05	0.992118	7	1219785	5901.82	3	0	1	1	0.811688	0.549778	0.616939	0.541498	0.376349	0.597747	0.551352	0.618705	0.543048	0.377426	0.599458
1514	0.880555	0.616011	0.0165768	0.00312446	0.307687	0.0605342	0.926823	4	706687	6569.47	1	0	2	0	0.916869	0.577972	0.550885	0.421114	0.385189	0.531913	0.583841	0.556479	0.42539	0.389101	0.537315
1515	0.992018	0.052765	0	0	0	0.947455	0.052765	0	500000	5852.51	0	0	0	0	0.20637	0.578496	0.52052	0	0	0	0.39069	0.351535	0	0	0
1516	0.856276	0.483714	0	0	0.200869	0.315418	0.684582	3	606875	5615.42	1	0	0	0	1.03767	0.551867	0.526615	0.418181	0	0.491553	0.579022	0.552528	0.438758	0	0.515741
1517	0.878548	0.182757	0.0468088	0.0199702	0.286459	0.464418	0.489186	3	694241	6382.05	2	2	0	0	1.24639	0.573478	0.548131	0.595205	0	0.494719	0.625877	0.598214	0.64959	0	0.539922
1518	0.807389	0.95462	0.0424757	0.00321432	0	0	0.957835	3	995195	6555.71	0	3	2	4	0.196958	0.565276	0.587236	0.542327	0.496062	0.484382	0.397268	0.412701	0.38114	0.348625	0.340416
1519	0.928171	0.911223	0	0.0286847	0.0601017	0	1.00001	4	846720	5366.1	0	1	0	0	0.355574	0.556746	0.583992	0.426695	0	0.538963	0.438008	0.459444	0.335693	0	0.424018
1520	0.804305	0.768293	0.125501	0	0.106647	0	0.87494	4	686995	4142.9	0	0	0	1	0.701681	0.50352	0.53476	0	0.316652	0.520004	0.486627	0.516819	0	0.306029	0.502559
1521	0.671075	0.740809	0	0.0736611	0.123236	0.0643987	0.937706	1	519624	2218.93	0	1	0	0	0.849019	0.411684	0.476629	0.393462	0	0.351422	0.436617	0.505495	0.417292	0	0.372706
1522	0.872376	0.861981	0	0	0.0695263	0.0718563	0.931508	1	529491	537.272	1	0	0	0	0.502587	0.308361	0.511335	0.420133	0	0.375243	0.26865	0.445485	0.366027	0	0.326919
1523	0.886356	0.972445	0	0	0	0.0315399	0.972445	1	610015	537.272	0	0	0	0	0.13619	0.309589	0.531866	0	0	0.376738	0.193829	0.332994	0	0	0.23587
1524	0.761122	0.253693	0.644355	0.0257693	0	0.0767099	0.279463	1	500000	537.272	0	0	0	0	0.922419	0.298021	0.48716	0	0	0.362661	0.312691	0.51114	0	0	0.380513
1525	0.792656	0.224694	0.545402	0.22044	0	0.00946359	0.445134	0	541759	537.272	0	0	0	0	1.04355	0.301061	0.502097	0	0	0	0.322487	0.53783	0	0	0
1526	0.680812	0.374949	0.0348146	0.318246	0.166089	0.106091	0.859284	1	664613	537.272	1	0	0	0	1.38526	0.289828	0.508703	0.394882	0	0.35269	0.346151	0.607561	0.471621	0	0.42123
1527	0.765044	0.506195	0.0342444	0	0.32011	0.14609	0.826305	2	557704	537.272	1	0	1	1	1.10583	0.298404	0.501289	0.406567	0.371883	0.431833	0.327194	0.549652	0.445792	0.407762	0.473496
1528	0.829895	0.489578	0.0178338	0	0.485793	0.00943656	0.97537	0	500000	537.272	2	0	0	0	0.816206	0.304537	0.49781	0.493428	0	0	0.303273	0.495744	0.491381	0	0
1529	0.512425	0.81322	0	0	0.133447	0.0716282	0.946667	0	492421	537.272	0	0	1	0	0.625737	0.269955	0.439599	0	0.282901	0	0.28378	0.462112	0	0.297389	0
1530	0.33422	0	0	0	0	1	0	0	355680	537.272	0	0	0	0	1.4e-11	0.2426	0.364198	0	0	0	0.000617186	0.000926536	0	0	0
1531	0.0261278	0	0	0	0	1	0	0	250393	537.272	0	0	0	0	0	0.12828	0.176399	0	0	0	0	0	0	0	0
1532	0	0	0	0	0	0	0	0	250000	537.272	0	0	0	0	0	0	0	0	0	0	0	0	0	0	0
1533	0	0	0	0	0	0	0	0	139264	326.387	0	0	0	0	0	0	0	0	0	0	0	0	0	0	0
1534	0	0	0	0	0	0	0	0	75702	213.569	0	0	0	0	0	0	0	0	0	0	0	0	0	0	0
1535	0	0	0	0	0	0	0	0	121160	361.507	0	0	0	0	0	0	0	0	0	0	0	0	0	0	0
1536	0	0	0	0	0	0	0	0	459436	687.447	0	0	0	0	0	0	0	0	0	0	0	0	0	0	0
1537	0.0976932	0	0	0	0	1	0	0	496579	687.768	0	0	0	0	0	0.189741	0.291091	0	0	0	0	0	0	0	0
1538	0.524162	0.0514657	0	0	0.0619227	0.887256	0.113388	2	311239	687.768	0	0	0	0	0.431086	0.288777	0.394189	0	0	0.392881	0.275002	0.375387	0	0	0.374141
1539	0.531205	0.769212	0	0	0.250134	0	1.01935	1	500000	687.768	0	0	0	0	0.548458	0.289742	0.44527	0	0	0.331476	0.292066	0.448842	0	0	0.334135
1540	0.0814907	1	0	0	0	0	1	0	500000	687.768	0	0	0	0	0	0.181331	0.278666	0	0	0	0	0	0	0	0
1541	0.0831298	0.858352	0	0	0.141648	0	1	0	500000	687.768	0	0	0	0	0.407943	0.182236	0.280057	0	0	0	0.271235	0.416829	0	0	0
1542	0.694192	0.551226	0	0.446598	0.00217593	0	1	2	579355	1332.66	0	0	0	0	0.701656	0.365498	0.493937	0	0	0.421468	0.366476	0.495259	0	0	0.422596
1543	0.924889	0	0	0.989449	0.0105507	0	1	0	749936	2491.52	0	0	0	0	0.0585171	0.45917	0.566036	0	0	0	0.230288	0.283885	0	0	0
1544	0.87714	0	0	0.504014	0.495986	0	1	1	547200	2491.52	0	0	0	0	0.693115	0.453125	0.516261	0	0	0.375754	0.427221	0.486747	0	0	0.354273
1545	0.854224	0.0979509	0	0.0353282	0.466799	0.40274	0.600078	2	516315	3899.21	1	1	0	0	1.06758	0.503468	0.50546	0.497005	0	0.443902	0.532328	0.534434	0.525495	0	0.469348
1546	0.838421	0.623026	0.0522974	0.0421866	0.1031	0.184186	0.768312	2	817290	4165.4	0	0	2	1	1.12852	0.509466	0.564319	0	0.421088	0.441835	0.548753	0.607836	0	0.45356	0.475906
1547	0.850224	0.836627	0	0.0432601	0.122344	0	1.00223	3	950367	4165.4	0	2	2	1	0.542129	0.511249	0.58806	0.496422	0.422563	0.490682	0.456851	0.525489	0.443602	0.377601	0.438473
1548	0.762547	0.763708	0.00156525	0.0140435	0.12411	0.0968875	0.901862	3	1054005	4216.38	1	0	2	0	0.761008	0.499041	0.587276	0.406235	0.371579	0.477511	0.498789	0.58698	0.40603	0.371392	0.47727
1549	0.767365	0.480004	0	0.110294	0.259623	0.152819	0.849921	0	707742	4601.38	0	1	0	1	1.23264	0.510867	0.532457	0.406875	0.312952	0	0.57513	0.599436	0.458057	0.352319	0
1550	0.687835	0.548682	0.0580101	0.0488098	0.289772	0.0558486	0.887263	2	575407	5113.39	1	0	0	0	1.16196	0.510368	0.49196	0.395896	0	0.420499	0.581848	0.560863	0.451344	0	0.479393
1551	0.799914	0.712914	0.0280014	0.080115	0.0982331	0.0813077	0.891262	3	1135945	5770.86	0	0	3	2	0.975583	0.546268	0.605571	0	0.472858	0.483257	0.574065	0.636386	0	0.49692	0.507847
1552	0.729641	0.7402	0.00664594	0.0361745	0.059949	0.15749	0.836323	4	1088888	6546.65	0	0	2	2	0.835892	0.550956	0.585583	0	0.437039	0.507492	0.570003	0.605827	0	0.452147	0.525036
1553	0.904691	0.0589526	0	0	0.383468	0.55763	0.442421	1	597961	8072.61	0	0	1	1	0.860139	0.612652	0.531935	0	0.387802	0.378671	0.604965	0.525261	0	0.382937	0.37392
1554	0.810156	0.343626	0	0.0574768	0.512559	0.0864974	0.913662	2	731977	8080.02	1	1	1	0	1.08551	0.596115	0.544292	0.490467	0.317227	0.438063	0.641353	0.585597	0.527688	0.3413	0.471306
1555	0.81102	0.355067	0	0.0716094	0.371587	0.201988	0.798264	2	941731	8041.82	1	0	0	1	1.2474	0.595568	0.579835	0.412542	0.317311	0.43818	0.663247	0.645727	0.459423	0.35337	0.487973
1556	0.836531	0.0173647	0	0.0653301	0.335288	0.582475	0.417983	4	675243	8147.02	0	0	0	1	0.929826	0.602151	0.537713	0	0.319778	0.525137	0.61828	0.552116	0	0.328343	0.539203
1557	0.905735	0.524026	0	0.0173146	0.185389	0.274718	0.726729	5	893651	8209.44	2	3	2	3	1.07624	0.615409	0.588312	0.634166	0.487776	0.566408	0.642526	0.614235	0.66211	0.509269	0.591366
1558	0.848409	0.599981	0.0262758	0.234672	0.139746	0	0.974398	5	1485209	8140.97	1	3	9	1	1.01731	0.604165	0.657148	0.590034	0.570662	0.557225	0.632218	0.687662	0.617431	0.59716	0.583099
1559	0.795972	0.650571	0.100246	0.189762	0.0608453	0	0.901178	7	1381570	8873.93	0	1	4	5	0.995975	0.607559	0.63516	0.410615	0.547032	0.596535	0.642578	0.67177	0.434283	0.578562	0.630919
1560	0.777916	0.382063	0.0030834	0.243331	0.000593318	0.371065	0.625987	1	700190	10455.1	0	0	1	1	1.10162	0.629361	0.532847	0	0.373438	0.364645	0.686554	0.581269	0	0.407374	0.397782
1561	0.848142	0.392534	0.0793041	0	0.0206676	0.507495	0.413201	3	502689	5710.71	0	2	1	1	0.992456	0.552872	0.501196	0.496118	0.381595	0.490382	0.575023	0.521276	0.515995	0.396883	0.510029
1562	0.804693	0.837101	0.0116656	0.0737044	0.0138027	0.0649943	0.924608	3	818890	5542.94	0	0	0	1	0.629743	0.541599	0.558829	0	0.316691	0.483977	0.509402	0.525609	0	0.297864	0.455206
1563	0.717491	0.608017	0.0137065	0.124519	0.091834	0.162395	0.82437	4	1012024	6266.69	0	2	7	0	1.1352	0.542686	0.572555	0.475797	0.50056	0.505366	0.608643	0.642141	0.533625	0.561397	0.566787
1564	0.724326	0.627691	0.0125016	0.22214	0.137822	0	0.987653	4	1387388	6555.71	2	2	7	8	0.954434	0.55014	0.621009	0.567164	0.607063	0.506565	0.589422	0.665352	0.607662	0.650409	0.542736
1565	0.868552	0.969026	0.0105734	0.0323923	0	0	1.00142	5	1087706	5331.49	0	0	1	3	0.189692	0.546696	0.611494	0	0.456501	0.560503	0.373731	0.418028	0	0.312072	0.38317
1566	0.769382	0.748067	0.075736	0.0450058	0.131228	0	0.924301	5	806401	4142.9	0	3	1	0	0.818634	0.497963	0.550476	0.535829	0.313158	0.54377	0.505747	0.559082	0.544206	0.318053	0.55227
1567	0.697266	0.34606	0.0891605	0.138042	0.324869	0.108015	0.808971	4	740252	2505.47	2	0	1	0	1.46174	0.428457	0.525726	0.472408	0.305546	0.501766	0.515555	0.632598	0.568442	0.367659	0.603767
1568	0.80144	0.777898	0.0101156	0.020458	0.00370007	0.188394	0.802056	0	541869	541.963	0	0	0	0	0.656602	0.302549	0.503508	0	0	0	0.287841	0.479032	0	0	0
1569	0.745805	0.719826	0.108425	0	0.047781	0.127125	0.767607	0	500000	532.746	0	0	0	0	0.885041	0.295884	0.48469	0	0	0	0.30882	0.505881	0	0	0
1570	0.666874	0.286332	0	0.437234	0.154927	0.12263	0.878493	4	500000	554.765	0	0	0	0	1.26606	0.290652	0.471323	0	0	0.496207	0.341174	0.55325	0	0	0.582459
1571	0.814625	0.0955067	0.218974	0.468366	0.098877	0.121899	0.66275	0	708797	578.177	1	0	0	1	1.39747	0.308738	0.540674	0.413	0.317663	0	0.353334	0.618773	0.472657	0.363549	0
1572	0.502365	0	0.0387445	0.335106	0.241375	0.38566	0.57648	1	839165	541.407	0	0	0	1	1.20287	0.269135	0.499783	0	0.281503	0.326882	0.334789	0.621701	0	0.350173	0.406623
1573	0.720981	0.679385	0	0	0.0718057	0.254308	0.751191	2	589860	537.272	0	1	3	0	0.79995	0.294012	0.50088	0.400582	0.405498	0.425476	0.301751	0.514065	0.411127	0.416173	0.436677
1574	0.580646	0.612739	0	0.385892	0.000980035	0.000417746	0.999611	1	500000	537.272	0	0	0	0	0.677615	0.278523	0.455287	0	0	0.338934	0.289487	0.473209	0	0	0.352276
1575	0.584175	0.983299	0	0	0	0.0167013	0.983299	0	500000	537.272	0	0	0	0	0.0849073	0.278945	0.455978	0	0	0	0.172234	0.281543	0	0	0
1576	0.467772	0.822789	0	0	0	0.177211	0.822789	0	500000	537.272	0	0	0	0	0.467138	0.263871	0.431337	0	0	0	0.263782	0.43119	0	0	0
1577	0.257767	0	0	0	0	1	0	0	288992	537.272	0	0	0	0	2.2e-11	0.227348	0.324036	0	0	0	0.000691017	0.0009849	0	0	0
1578	0	0	0	0	0	0	0	0	250000	537.272	0	0	0	0	0	0	0	0	0	0	0	0	0	0	0
1579	0	0	0	0	0	0	0	0	191845	419.757	0	0	0	0	0	0	0	0	0	0	0	0	0	0	0
1580	0	0	0	0	0	0	0	0	91858	204.015	0	0	0	0	0	0	0	0	0	0	0	0	0	0	0
1581	0	0	0	0	0	0	0	0	228072	486.255	0	0	0	0	0	0	0	0	0	0	0	0	0	0	0
1582	0	0	0	0	0	0	0	0	155425	331.998	0	0	0	0	0	0	0	0	0	0	0	0	0	0	0
1583	0.0206358	1	0	0	0	0	1	0	239188	350.048	0	0	0	0	8.00005e-12	0.108648	0.164401	0	0	0	0.000482103	0.000729496	0	0	0
1584	0.218371	1	0	0	0	0	1	1	414780	687.768	0	0	0	0	0	0.232003	0.340266	0	0	0.265421	0	0	0	0	0
1585	0.0035212	1	0	0	0	0	1	0	351592	687.768	0	0	0	0	1.99e-10	0.0826739	0.116345	0	0	0	0.0012747	0.00179386	0	0	0
1586	0.307035	1	0	0	0	0	1	0	500000	687.768	0	0	0	0	1.6e-11	0.252634	0.388244	0	0	0	0.000678774	0.00104313	0	0	0
1587	0.4332	1	0	0	0	0	1	0	500000	687.768	0	0	0	0	9.00002e-12	0.275339	0.423136	0	0	0	0.000587836	0.000903376	0	0	0
1588	0.386882	0.663261	0.0493907	0	0	0.287349	0.663261	0	500000	687.768	0	0	0	0	0.779234	0.267664	0.411341	0	0	0	0.318869	0.490032	0	0	0
1589	0.558172	0.58589	0.241628	0.163148	0.00846822	0.00385161	0.757507	1	602586	2425.54	0	0	1	2	1.01405	0.402003	0.472348	0	0.380364	0.335605	0.466715	0.548384	0	0.441593	0.389629
1590	0.865546	0.219186	0.00768403	0.261276	0.517613	0	0.998075	1	625539	4114.84	2	0	1	1	1.06164	0.511971	0.532049	0.498644	0.383537	0.374506	0.538788	0.559916	0.524762	0.403626	0.394122
1591	0.7879	0.0866737	0.113112	0.126864	0.675712	0	0.889249	2	500000	4084.77	0	0	1	1	0.985283	0.499166	0.491389	0	0.37463	0.435023	0.527858	0.519634	0	0.396164	0.460028
1592	0.747551	0.496623	0.0334842	0.0338999	0.438667	0	0.96919	2	544440	4520.03	0	0	0	0	0.93753	0.505278	0.495408	0	0	0.429343	0.534708	0.524263	0	0	0.45435
1593	0.754041	0.561454	0	0.127439	0.285133	0.0267927	0.974026	3	891338	4591.29	0	2	2	1	1.04139	0.508355	0.561597	0.481744	0.410069	0.476174	0.551089	0.608806	0.522241	0.44454	0.516203
1594	0.683823	0.385201	0	0.0401002	0.576397	0	1.0017	4	1364126	4617.14	2	0	1	1	0.814026	0.49678	0.609558	0.470115	0.361594	0.49933	0.518905	0.636705	0.491052	0.377698	0.521569
1595	0.885143	0.375291	0.0421953	0.0171521	0.566026	0	0.95847	3	1224465	4979.42	0	1	0	0	0.89324	0.539987	0.632856	0.421661	0	0.495645	0.541217	0.634299	0.422622	0	0.496774
1596	0.84022	0.708987	0	0.0411668	0.249369	0.00255153	0.999522	3	903200	5039.93	0	0	0	2	0.736725	0.534613	0.578908	0	0.3807	0.489233	0.51733	0.560193	0	0.368393	0.473417
1597	0.934178	0.928088	0.0122465	0.0237917	0.034654	0.00124652	0.986534	3	991725	5039.93	0	6	0	1	0.336975	0.54897	0.608514	0.668892	0.328727	0.502371	0.425442	0.471588	0.518379	0.254757	0.389329
1598	0.665167	0.535392	0.0534848	0.0839702	0.163647	0.163959	0.783009	3	1104759	7304.65	1	1	2	2	1.2918	0.553309	0.574268	0.466875	0.427046	0.461477	0.653181	0.677924	0.551146	0.504129	0.544773
1599	0.775235	0.573369	0.0214555	0.154282	0.238121	0.0131425	0.965772	2	996660	8306	1	2	4	4	1.08833	0.593665	0.581514	0.536845	0.527665	0.433264	0.646209	0.632983	0.58436	0.574368	0.471611
1600	0.894386	0.0351136	0	0.0153131	0.596417	0.354955	0.646843	1	651719	8306	1	0	1	0	0.857483	0.615268	0.541953	0.422758	0.325169	0.377588	0.608821	0.536274	0.418328	0.321761	0.373631
1601	0.726581	0.631428	0	0.123942	0.20081	0.0451738	0.956181	2	1094934	8282.67	1	3	0	0	1.01139	0.583712	0.585778	0.567605	0	0.4263	0.634026	0.636271	0.616531	0	0.463046
1602	0.69898	0.469356	0	0.25591	0.20944	0.0661136	0.934706	2	1506209	8630.94	0	1	3	4	1.21082	0.584071	0.628279	0.39749	0.4973	0.422193	0.670068	0.720785	0.456016	0.570521	0.484355
1603	0.63839	0.0597736	0	0.234832	0.444328	0.261078	0.738933	6	1032929	8933.03	0	2	3	0	1.21968	0.575912	0.558926	0.462104	0.39335	0.543183	0.67709	0.65712	0.543288	0.462455	0.638611
1604	0.861374	0.496695	0	0.0989125	0.338113	0.0670893	0.933721	4	1072708	8855.89	0	3	6	0	1.12431	0.619357	0.608112	0.551174	0.504154	0.528993	0.66201	0.649991	0.589132	0.538874	0.565423
1605	0.922288	0.759405	0.0469955	0.0937917	0.10075	0	0.953947	8	1439464	8777.19	1	0	3	1	0.805908	0.628623	0.665782	0.426017	0.463403	0.63992	0.607779	0.643705	0.411891	0.448037	0.618701
1606	0.88738	0.796988	0.0608971	0.0841873	0.0585016	0	0.939677	4	1399209	11676.1	0	4	1	2	0.725681	0.668632	0.654732	0.596696	0.427106	0.532941	0.635838	0.622619	0.56743	0.406157	0.506802
1607	0.778433	0.513584	0.0122689	0.106971	0.10261	0.26577	0.723165	6	705496	8001.92	1	1	2	1	1.22112	0.588761	0.533942	0.485594	0.413345	0.570795	0.658905	0.597556	0.543447	0.462591	0.638799
1608	0.866796	0.317978	0.274079	0	0.0550297	0.353523	0.373008	2	500000	5633.04	1	0	0	0	1.24626	0.553988	0.503254	0.419459	0	0.445526	0.606628	0.551074	0.459317	0	0.487861
1609	0.864704	0.779314	0.00338957	0.0862557	0.131201	0	0.996771	5	551700	5571.04	1	1	1	2	0.691429	0.552123	0.515475	0.498523	0.42435	0.559882	0.522103	0.487447	0.471417	0.401277	0.529439
1610	0.885799	0.999924	0	0	7.63959e-05	0	1	1	757627	5943.26	0	0	1	0	0.000800607	0.564514	0.561388	0	0.324385	0.376678	0.0978805	0.0973383	0	0.0562448	0.0653118
1611	0.827	0.575286	0.0334753	0.224963	0.148051	0.0235406	0.9483	4	1015002	6519.08	1	2	1	3	1.13845	0.567882	0.593688	0.545591	0.45094	0.523634	0.61512	0.643073	0.590975	0.488451	0.567192
1612	0.898619	0.864211	0.0803747	0.11285	0.000798665	0	0.977859	2	862373	5305.38	1	2	0	0	0.580651	0.550691	0.581946	0.557038	0	0.449561	0.493734	0.521756	0.499424	0	0.403063
1613	0.756335	0.445335	0.213237	0.0461218	0.296717	0	0.788174	5	520328	4142.9	1	1	0	0	1.19217	0.495838	0.491262	0.48211	0	0.541449	0.555579	0.550451	0.540197	0	0.606685
1614	0.851049	0.393884	0.415404	0	0.192176	0	0.58606	1	505329	2896.74	1	2	0	0	1.04888	0.466983	0.502282	0.549515	0	0.372928	0.492033	0.529225	0.578992	0	0.392933
1615	0.99541	0.0904665	0.818947	0.0585915	0.00205724	0.0309081	0.151115	0	498693	803.726	0	0	0	0	0.667363	0.352462	0.520624	0	0	0	0.318935	0.471101	0	0	0
1616	0.826225	0	0.770756	0.0162717	0.127275	0.0881197	0.143546	0	500000	803.726	1	0	0	0	0.744118	0.336424	0.497259	0.414462	0	0	0.327735	0.484416	0.403758	0	0
1617	0.82153	0.755737	0.0062745	0	0.238019	0	0.993757	0	500000	803.726	2	0	0	0	0.585126	0.335945	0.496551	0.49218	0	0	0.30862	0.456163	0.452148	0	0
1618	0.545202	0.76366	0.159011	0	0.0537667	0.0259324	0.817427	0	512956	803.726	0	0	0	0	0.750172	0.303215	0.45105	0	0	0	0.328399	0.488512	0	0	0
1619	0.656265	0	0.268046	0	0.661259	0.0763803	0.661259	2	507259	557.881	0	0	1	0	0.822864	0.289895	0.471132	0	0.300952	0.415589	0.306763	0.498545	0	0.318463	0.439771
1620	0.63284	0.0281945	0	0.000269093	0.83483	0.137089	0.863294	1	500000	537.272	0	0	0	0	0.52595	0.284582	0.465191	0	0	0.346306	0.271719	0.444165	0	0	0.330653
1621	0.60189	0.312264	0.492563	0.164865	0.000781091	0.0295263	0.47791	0	500000	537.272	0	0	0	0	1.11903	0.281037	0.459396	0	0	0	0.328166	0.536436	0	0	0
1622	0.064256	0.351952	0.648048	0	0	0	0.351952	0	500000	537.272	0	0	0	0	0.648647	0.160643	0.262595	0	0	0	0.286342	0.468069	0	0	0
1623	0.839494	0.990378	0.00962247	0	0	0	0.990378	0	500000	537.272	0	0	0	0	0.0542595	0.305413	0.499243	0	0	0	0.153994	0.251725	0	0	0
1624	0.380105	0.0767287	0.0696579	0	0	0.853613	0.0767287	0	340613	537.272	0	0	0	0	0.517686	0.25053	0.372054	0	0	0	0.270645	0.401927	0	0	0
1625	0	0	0	0	0	0	0	0	250000	537.272	0	0	0	0	0	0	0	0	0	0	0	0	0	0	0
1626	0	0	0	0	0	0	0	0	250000	537.272	0	0	0	0	0	0	0	0	0	0	0	0	0	0	0
1627	0	0	0	0	0	0	0	0	250000	537.272	0	0	0	0	0	0	0	0	0	0	0	0	0	0	0
1628	0	0	0	0	0	0	0	0	250000	537.272	0	0	0	0	0	0	0	0	0	0	0	0	0	0	0
1629	0	0	0	0	0	0	0	0	144669	318.208	0	0	0	0	0	0	0	0	0	0	0	0	0	0	0
1630	0	0	0	0	0	0	0	0	5326	14.6513	0	0	0	0	0	0	0	0	0	0	0	0	0	0	0
1631	0	0	0	0	0	0	0	1	236694	648.882	0	0	0	0	0	0	0	0	0	0	0	0	0	0	0
1632	0	0	0	0	0	0	0	1	273321	687.768	0	0	0	0	0	0	0	0	0	0	0	0	0	0	0
1633	0.241599	1	0	0	0	0	1	1	392616	687.768	0	0	0	0	1.99996e-12	0.237941	0.344216	0	0	0.272214	0.0004036	0.000583865	0	0	0.000461734
1634	0.47606	0.851904	0	0	0.148096	0	1	0	408921	687.768	0	0	0	0	0.419392	0.28191	0.411994	0	0	0	0.273118	0.399144	0	0	0
1635	0.640639	1	0	0	0	0	1	1	475323	687.768	0	1	0	0	0	0.303633	0.46075	0.388923	0	0.347368	0	0	0	0	0
1636	0.767253	0.864153	0.141615	0	0	0	0.864153	3	500000	3174.64	0	0	0	0	0.402978	0.465579	0.488138	0	0	0.478246	0.39635	0.415554	0	0	0.407134
1637	0.801689	0.490957	0.0663128	0.00104269	0.424843	0.02007	0.916842	3	500000	4809.26	0	2	0	0	0.978482	0.522223	0.493525	0.489181	0	0.483525	0.548899	0.518735	0.514169	0	0.508224
1638	0.88509	0.353505	0.55303	0.0273962	0.0662906	0.000733513	0.447192	1	500000	4809.26	0	1	2	0	0.978919	0.535305	0.505888	0.421655	0.385684	0.376603	0.548961	0.518793	0.432411	0.395523	0.38621
1639	0.792881	0.694341	0.136057	0.119705	0.0499955	0	0.864041	6	686910	4809.26	1	0	1	1	0.928559	0.520783	0.532834	0.410216	0.375221	0.573425	0.54176	0.554297	0.426739	0.390335	0.596523
1640	0.815033	0.527362	0	0.319335	0.134365	0.0211	0.981062	3	1113796	4809.26	0	0	2	0	1.05308	0.524383	0.605425	0	0.377815	0.485524	0.559075	0.645478	0	0.40281	0.517645
1641	0.713236	0.582879	0	0.226431	0.174758	0.0174076	0.984068	4	1053426	4854.28	0	0	7	1	1.0263	0.508364	0.577464	0	0.516783	0.504615	0.556781	0.632463	0	0.566003	0.552676
1642	0.768995	0	0	0	0.335415	0.664585	0.335415	1	922799	5039.93	0	0	0	0	0.637948	0.522904	0.569276	0	0	0.363595	0.499042	0.543298	0	0	0.347003
1643	0.751054	0.606425	0	0.0859564	0.231259	0.0768509	0.92364	4	972791	5039.93	0	2	3	4	1.05005	0.519827	0.57344	0.481267	0.506314	0.511175	0.565254	0.623552	0.523324	0.55056	0.555846
1644	0.738523	0.68512	0	0.109839	0.205496	0	1.00046	4	1211685	5039.93	2	0	1	1	0.826855	0.517645	0.603259	0.479247	0.368618	0.509029	0.532474	0.62054	0.492975	0.379177	0.523611
1645	0.75277	0.48948	0.172531	0.0587467	0.278527	0.00188952	0.826753	5	855129	5753.05	0	2	0	1	1.18725	0.53762	0.55557	0.481541	0.311453	0.54081	0.602484	0.622599	0.539639	0.34903	0.606059
1646	0.715316	0.728076	0	0.135565	0.13743	0	1.00107	2	853522	8301.36	2	3	4	2	0.774704	0.581764	0.548269	0.59783	0.481271	0.424638	0.59348	0.55931	0.60987	0.490964	0.43319
1647	0.499581	0.273411	0	0.155736	0.0978122	0.473182	0.526959	2	1044088	8339.46	0	0	3	2	1.22561	0.53244	0.52711	0	0.42036	0.388191	0.666358	0.659687	0	0.526088	0.485828
1648	0.666814	0.465168	0	0.444645	0.0767436	0.0134662	0.986557	2	1434215	9694.48	1	4	12	2	0.971424	0.594248	0.613366	0.587427	0.584468	0.417249	0.652858	0.673862	0.645365	0.642113	0.458402
1649	0.657309	0.2158	0	0.756575	0.0280539	0	1.00043	3	1689193	9770.36	1	2	10	7	0.642212	0.593274	0.636689	0.515149	0.611339	0.460108	0.589837	0.633001	0.512166	0.607798	0.457443
1650	0.656372	0.116081	0	0.525448	0.338462	0.0206713	0.97999	9	1422809	9297.42	0	0	10	4	1.03496	0.585751	0.609732	0	0.582166	0.60532	0.656382	0.683255	0	0.652365	0.67831
1651	0.759022	0.370589	0.00179702	0.467801	0.160303	0	0.998693	5	1428869	9058.52	1	3	8	3	1.02809	0.60348	0.632961	0.573838	0.568381	0.54193	0.651039	0.682843	0.619061	0.613173	0.584638
1652	0.850856	0.641311	0.00770395	0.238834	0.113093	0	0.993238	4	1325167	10851.5	1	2	7	1	0.910882	0.649637	0.639141	0.549484	0.540087	0.52737	0.660804	0.650127	0.558929	0.549371	0.536435
1653	0.871079	0.750172	0.0138749	0.143494	0.0925443	0	0.98621	6	1035722	11917.8	3	2	2	0	0.773842	0.668957	0.604492	0.628011	0.384149	0.587069	0.649452	0.586866	0.6097	0.372948	0.569951
1654	0.800168	0.707055	0.0485738	0.108071	0.136835	0	0.951961	5	660308	7788.93	0	1	0	0	0.904634	0.588843	0.528807	0.411155	0	0.549129	0.607187	0.545281	0.423964	0	0.566236
1655	0.920955	0.716457	0.0290735	0	0.0164623	0.435824	0.73292	4	545813	6188.22	0	2	1	0	0.771317	0.575819	0.522259	0.50644	0.327557	0.537912	0.550852	0.499614	0.48448	0.313354	0.514589
1656	0.85299	0.32898	0	0.0297588	0.0444597	0.624539	0.403199	5	503308	5994.89	0	6	0	1	0.902745	0.560424	0.502065	0.653859	0.321339	0.557976	0.568423	0.509231	0.663192	0.325926	0.56594
1657	0.812963	0.932658	0	0.000802507	0.0665419	0	1	5	734657	5927	1	1	0	0	0.251065	0.552156	0.545261	0.490892	0	0.551311	0.411614	0.406474	0.365944	0	0.410985
1658	0.869247	0.880521	0	0.0121553	0.0514195	0.0571904	0.944096	3	785348	5927	0	2	0	0	0.481886	0.561474	0.563789	0.499176	0	0.493404	0.484484	0.486482	0.430729	0	0.425749
1659	0.913296	0.999929	0	0.00622015	0.000756229	0	1.00691	1	627576	5168.99	0	0	0	0	0.037104	0.549338	0.539678	0	0	0.379568	0.246628	0.242291	0	0	0.170409
1660	0.782417	0.496294	0	0.26737	0.239078	0	1.00274	2	500000	4142.9	0	0	0	0	1.0425	0.500059	0.490532	0	0	0.434264	0.537255	0.52702	0	0	0.466567
1661	0.631507	0.628558	0.0514037	0.320038	0	0	0.948596	2	500000	3158.62	0	0	1	1	0.809049	0.442898	0.464946	0	0.35447	0.411613	0.471198	0.494654	0	0.377119	0.437913
1662	0.67085	0	0.919349	0.0806991	0	0	0.0806991	1	326410	803.726	0	0	0	0	0.280429	0.319351	0.42429	0	0	0.351393	0.256784	0.341163	0	0	0.282548
1663	0.608834	0	0.913255	0	0	0.087774	0	2	336053	803.726	0	0	0	0	0.296422	0.3117	0.41715	0	0	0.407867	0.260369	0.348454	0	0	0.3407
1664	0	0	0	0	0	0	0	0	461127	803.726	0	0	0	0	0	0	0	0	0	0	0	0	0	0	0
1665	0.584669	0.621196	0	0	0	0.378804	0.621196	0	500000	803.726	0	0	1	0	0.663475	0.30856	0.456074	0	0.292385	0	0.31847	0.470721	0	0.301775	0
1666	0.551735	0.875755	0.117994	0	0	0.0062512	0.875755	1	500000	557.91	0	1	0	0	0.400078	0.277593	0.449511	0.374665	0	0.334634	0.256161	0.414805	0.345738	0	0.308797
1667	0.771203	0.573456	0.096409	0	0.330135	0	0.903591	3	500000	537.272	1	0	0	0	0.910273	0.299003	0.488765	0.407383	0	0.478861	0.311657	0.509449	0.424623	0	0.499126
1668	0.692262	0.392361	0.584124	0	0.0235153	0	0.415876	0	500000	537.272	0	0	0	0	0.769317	0.291039	0.475746	0	0	0	0.29882	0.488466	0	0	0
1669	0.546287	0.0635074	0.571773	0	0	0.381644	0.0635074	1	500000	537.272	0	0	0	0	0.862318	0.274308	0.448397	0	0	0.333804	0.307468	0.502602	0	0	0.374157
1670	0.640115	0.083964	0.416162	0	0.429889	0.0759421	0.513853	1	499112	537.272	0	0	0	0	1.13154	0.285396	0.466315	0	0	0.347297	0.329079	0.53769	0	0	0.400455
1671	0.79979	0.0489853	0.836698	0	0	0.115079	0.0489853	0	314991	537.272	1	0	0	0	0.545744	0.301736	0.439424	0.411107	0	0	0.27424	0.399381	0.373644	0	0
1672	0.36542	0	1	0	0	0	0	0	250000	537.272	0	0	0	0	3.00004e-12	0.248074	0.340995	0	0	0	0.000419919	0.000577208	0	0	0
1673	0.266072	0	1	0	0	0	0	0	250000	537.272	0	0	0	0	8.00005e-12	0.229157	0.314992	0	0	0	0.000536607	0.000737604	0	0	0
1674	0.0604748	0	1	0	0	0	0	0	250000	537.272	0	0	0	0	0	0.158226	0.217492	0	0	0	0	0	0	0	0
1675	0	0	0	0	0	0	0	1	250000	537.272	0	0	0	0	0	0	0	0	0	0	0	0	0	0	0
1676	0	0	0	0	0	0	0	0	171467	390.206	0	0	0	0	0	0	0	0	0	0	0	0	0	0	0
1677	0.0528926	0	0	1	0	0	1	0	133941	368.482	0	0	0	0	0	0.139248	0.179946	0	0	0	0	0	0	0	0
1678	0	0	0	0	0	0	0	0	250000	687.768	0	0	0	0	0	0	0	0	0	0	0	0	0	0	0
1679	0	0	0	0	0	0	0	0	250000	687.768	0	0	0	0	0	0	0	0	0	0	0	0	0	0	0
1680	0.0310312	0	0.584979	0	0.415021	0	0.415021	0	250000	687.768	0	0	0	0	0.678634	0.142444	0.184077	0	0	0	0.308038	0.39807	0	0	0
1681	0.200412	0.847754	0.0144489	0	0.137797	0	0.985551	0	417492	687.768	0	0	0	0	0.474352	0.227079	0.333586	0	0	0	0.281657	0.413764	0	0	0
1682	0.65424	0.236791	0.481177	0	0.263239	0.0216919	0.500031	1	500000	1620.38	0	0	0	0	1.12755	0.378158	0.469075	0	0	0.349198	0.433284	0.537454	0	0	0.400102
1683	0.957861	0.308039	0.176127	0	0.0492165	0.471822	0.357255	1	539207	4804.58	0	0	0	0	1.17121	0.545851	0.525811	0	0	0.384116	0.573994	0.55292	0	0	0.40392
1684	0.89595	0.529795	0.238786	0	0.21324	0.0215465	0.743036	1	632937	4809.26	0	0	0	0	1.09076	0.53694	0.53824	0	0	0.377753	0.56401	0.565376	0	0	0.396798
1685	0.809459	0.656293	0.0332415	0.0182907	0.293731	0	0.968315	2	726429	4809.26	1	0	2	1	0.822584	0.523484	0.543141	0.412344	0.417404	0.437969	0.525593	0.545329	0.414005	0.419086	0.439733
1686	0.803576	0.711021	0	0.145219	0.14982	0	1.00606	4	1021286	4809.26	0	4	0	1	0.807104	0.52253	0.590349	0.582079	0.316581	0.519887	0.523103	0.590996	0.582717	0.316927	0.520456
1687	0.770059	0.699327	0.0266209	0.0386959	0.159532	0.0784379	0.897556	4	813466	4833.94	0	2	1	0	0.964956	0.517656	0.551799	0.484283	0.313227	0.514379	0.547693	0.583817	0.512383	0.331401	0.544225
1688	0.972682	0.000104504	0	0.000729316	0	0.999166	0.000833819	1	538883	5038.23	0	0	0	0	0.00705952	0.554494	0.527754	0	0	0.385593	0.161845	0.15404	0	0	0.112546
1689	0.923358	0.711861	0.043181	0	0.10187	0.144089	0.81373	5	640478	5039.93	0	0	0	0	0.889456	0.547373	0.543918	0	0	0.569144	0.542278	0.538856	0	0	0.563846
1690	0.853947	0.765197	0	0.0908738	0.144939	0	1.00101	2	1096671	5039.93	0	0	1	1	0.702665	0.536783	0.610158	0	0.382246	0.443866	0.511244	0.581127	0	0.364059	0.422748
1691	0.70794	0.595438	0.00255961	0.0508802	0.350189	0.00133472	0.996508	3	891306	5039.93	0	2	0	0	0.851802	0.512201	0.552804	0.474206	0	0.468723	0.536446	0.578971	0.496653	0	0.49091
1692	0.620287	0.579235	0.0399856	0.254755	0.0693823	0.0574663	0.903372	5	1012197	7307.76	0	1	2	2	1.14265	0.543787	0.552115	0.385797	0.419653	0.515261	0.633519	0.643221	0.449458	0.488901	0.600286
1693	0.70585	0.618104	0	0.228896	0.153367	0	1.00037	5	1185838	8303.97	1	1	6	2	0.922424	0.579875	0.593266	0.473856	0.51544	0.532179	0.619996	0.634314	0.506641	0.551103	0.569
1694	0.634128	0.53033	0	0.136304	0.26464	0.0691714	0.931275	7	932849	8264.95	1	2	3	0	1.14458	0.563883	0.543954	0.510546	0.392692	0.56358	0.653592	0.630492	0.591769	0.455165	0.65324
1695	0.80998	0.317552	0	0.129016	0.513966	0.0400321	0.960534	3	1076149	9064.36	2	1	6	0	1.09939	0.613462	0.599311	0.542762	0.49646	0.48477	0.662151	0.646876	0.58584	0.535862	0.523245
1696	0.737585	0.353457	0	0.211542	0.424983	0.0107807	0.989982	6	1128341	9464.11	0	4	4	2	1.10868	0.60577	0.592418	0.569742	0.484974	0.563155	0.670744	0.65596	0.630852	0.536991	0.623558
1697	0.837918	0.546689	0.00397184	0.282185	0.168084	0	0.996958	3	1415557	9529.79	3	3	6	4	1.00885	0.626479	0.647288	0.650951	0.568889	0.488897	0.65624	0.678038	0.681876	0.595915	0.512123
1698	0.862078	0.440205	0.0118824	0.512729	0.0362582	0	0.989192	7	1507277	10148.2	1	3	8	4	0.876645	0.640943	0.662217	0.592396	0.599666	0.608552	0.643633	0.664996	0.594883	0.602183	0.611107
1699	0.753619	0.702789	0	0.236049	0.0615996	0	1.00044	5	1276106	9999.85	1	3	0	3	0.760345	0.617478	0.614221	0.572814	0.410011	0.540963	0.618851	0.615587	0.574088	0.410923	0.542166
1700	0.788431	0.961918	0	0.00122249	0.0370672	0	1.00021	2	817492	6191.92	0	4	0	0	0.167684	0.553965	0.555747	0.579317	0	0.435096	0.376196	0.377406	0.393412	0	0.295472
1701	0.915977	0.6177	0.0517823	0.00692985	0.0921378	0.397593	0.716767	2	767199	6201.25	2	1	0	0	1.07176	0.575342	0.567889	0.559709	0	0.451716	0.598382	0.590631	0.582123	0	0.469806
1702	0.727578	0.551003	0	0.0212014	0	0.427941	0.572204	2	500000	5950.72	0	1	0	0	0.773333	0.537585	0.481701	0.401495	0	0.426446	0.545845	0.489102	0.407664	0	0.432998
1703	0.818876	0.870747	0.0311563	0	0.0971146	0.00109494	0.967862	6	595067	5927	1	0	0	1	0.46251	0.553157	0.518216	0.413538	0.318077	0.578068	0.479539	0.449249	0.358501	0.275745	0.501135
1704	0.782346	0.84702	0.0348615	0	0.118154	0	0.965174	5	726712	5927	0	0	1	0	0.509989	0.546882	0.538587	0	0.314469	0.546046	0.491399	0.483945	0	0.282565	0.490647
1705	0.678894	1	0	0	0	0	1	0	616738	4939.65	0	0	0	0	0	0.504324	0.498931	0	0	0	0	0	0	0	0
1706	0.807471	0.8027	0	0.1973	0	0	1	3	500000	4142.9	1	0	0	0	0.496636	0.504014	0.494412	0.41209	0	0.484394	0.446345	0.437842	0.364939	0	0.42897
1707	0.780085	0.0655393	0.0146671	0.919794	0	0	0.985333	1	500000	2860.06	0	0	0	0	0.317428	0.455475	0.490166	0	0	0.364899	0.363781	0.391489	0	0	0.291439
1708	0.516939	0	0.707788	0.292212	0	0	0.292212	0	344283	803.726	0	0	0	0	0.604121	0.299207	0.40286	0	0	0	0.311095	0.418866	0	0	0
1709	0.142498	0	0.8125	0	0	0.19781	0	0	295754	803.726	0	0	0	0	0.489248	0.216803	0.281028	0	0	0	0.295117	0.382543	0	0	0
1710	0.0478912	1	0	0	0	0	1	0	461627	803.726	0	0	0	0	0	0.165073	0.239167	0	0	0	0	0	0	0	0
1711	0.73524	0.362738	0.10384	0.416875	0	0.118068	0.779613	0	500000	803.726	0	0	0	0	1.22004	0.326753	0.482964	0	0	0	0.370856	0.548152	0	0	0
1712	0.898984	0.91458	0	0.0261181	0.0593017	0	1	0	500000	653.605	0	0	0	0	0.344401	0.326289	0.507862	0	0	0	0.256702	0.399552	0	0	0
1713	0.86998	0.438379	0.140584	0	0.424606	0	0.862985	0	491179	540.47	0	1	0	0	1.00105	0.308607	0.501479	0.419844	0	0	0.319626	0.519385	0.434835	0	0
1714	0.662557	0	1	0	0	0	0	0	307969	537.272	0	0	0	0	0	0.287865	0.416867	0	0	0	0	0	0	0	0
1715	0.723554	0	1	0	0	0	0	1	363788	537.272	0	0	0	0	0	0.294274	0.444268	0	0	0.3581	0	0	0	0	0
1716	0.779904	0	0.62056	0	0	0.38769	0	0	299290	537.272	0	0	0	0	0.663445	0.299843	0.43112	0	0	0	0.287962	0.414037	0	0	0
1717	0.837181	0	0.00345427	0	0	0.996546	0	1	250000	537.272	0	0	0	0	0.0230276	0.305203	0.419522	0	0	0.3714	0.124293	0.170849	0	0	0.151251
1718	0.882507	0	0.571473	0	0	0.428527	0	1	250000	537.272	0	0	0	0	0.682895	0.309252	0.425089	0	0	0.376328	0.290049	0.398693	0	0	0.35296
1719	0.401794	0	1	0	0	0	0	0	250000	537.272	0	0	0	0	4.45e-09	0.25403	0.349181	0	0	0	0.00260599	0.00358212	0	0	0
1720	0.117332	0	1	0	0	0	0	0	250000	537.272	0	0	0	0	0	0.18674	0.256687	0	0	0	0	0	0	0	0
1721	0	0	0	0	0	0	0	0	250000	537.272	0	0	0	0	0	0	0	0	0	0	0	0	0	0	0
1722	0	0	0	0	0	0	0	0	188931	421.604	0	0	0	0	0	0	0	0	0	0	0	0	0	0	0
1723	0.0327633	0	0	1	0	0	1	0	40443	117.262	0	0	0	0	-1.0647e-07	0.0927837	0.118338	0	0	0	0	0	0	0	0
1724	0.0328931	0	0	0.509043	0.490958	0	1	1	249218	685.616	0	0	0	0	0.692983	0.144421	0.186632	0	0	0.165353	0.309411	0.399844	0	0	0.354256
1725	0.105331	0	0	0	1	0	1	0	250000	687.768	0	0	0	0	4.57364e-07	0.193346	0.249856	0	0	0	0.00882594	0.0114055	0	0	0
1726	0.192842	0	0.137777	0	0.862222	0	0.862222	1	314280	687.768	0	0	0	0	0.400908	0.224903	0.307748	0	0	0.257298	0.270058	0.369535	0	0	0.308957
1727	0.0787621	0.809896	0.013935	0	0.176432	0	0.986328	0	475833	601.732	0	0	0	0	0.536393	0.173886	0.272903	0	0	0	0.280903	0.440859	0	0	0
1728	0.871862	0.640183	0.334855	0	0.0251349	0	0.665318	1	561176	354.843	0	0	0	0	0.744457	0.277943	0.518743	0	0	0.375188	0.26718	0.498655	0	0	0.360659
1729	0.86999	0.897619	0.0765624	1.67566e-05	0.0261481	0	0.923783	3	749244	3464.6	1	1	0	1	0.389158	0.491052	0.557314	0.499283	0.322928	0.49351	0.401587	0.455777	0.408319	0.264094	0.403598
1730	0.945393	0.833586	0.019791	0.0067763	0.108403	0.0332061	0.948765	3	604384	4809.26	0	1	0	0	0.61713	0.544199	0.539258	0.428661	0	0.503872	0.489157	0.484716	0.385305	0	0.452909
1731	0.892714	0.888986	0	0.027872	0.083741	0	1.0006	1	536616	4809.26	0	0	2	0	0.412075	0.536454	0.516011	0	0.386512	0.377411	0.44218	0.425329	0	0.318588	0.311086
1732	0.87102	0.719028	0	0.0811764	0.20345	0	1.00365	1	748182	4809.26	1	0	0	1	0.764981	0.533165	0.557281	0.419969	0.323024	0.375097	0.51614	0.539485	0.406559	0.312709	0.363119
1733	0.964723	0.810094	0	0	0.19001	0	1.0001	2	729437	4809.26	0	0	0	0	0.486156	0.54696	0.568084	0	0	0.457609	0.460838	0.478637	0	0	0.385557
1734	0.858691	0.211531	0.0172228	0.0177795	0.146268	0.610026	0.375578	2	504813	4979.4	0	0	0	0	1.05287	0.535906	0.503277	0	0	0.444481	0.563927	0.529592	0	0	0.467722
1735	0.855618	0.552568	0.276289	0.00561069	0.136152	0.0302919	0.69433	6	503707	5039.93	0	1	0	0	1.08966	0.537046	0.50255	0.4181	0	0.584446	0.57051	0.533866	0.444153	0	0.620865
1736	0.717722	0.573606	0.189842	0.0264593	0.211871	0	0.811936	3	823701	4823.63	0	0	0	1	1.05913	0.508355	0.543872	0	0.307763	0.470334	0.560294	0.599439	0	0.339207	0.518388
1737	0.7109	0.883748	0.0013208	0.0267442	0.0863402	0.00184689	0.996832	2	943729	4357.16	0	1	0	2	0.437937	0.494411	0.561344	0.399174	0.365121	0.423981	0.438015	0.497313	0.353642	0.323473	0.375619
1738	0.673796	0.656797	0	0.0803847	0.0199146	0.243043	0.757096	3	636465	4913.26	0	0	3	0	0.900529	0.502701	0.501927	0	0.398694	0.462966	0.540508	0.539676	0	0.428679	0.497785
1739	0.787019	0.835594	0	0.0982361	0.0606654	0.00565873	0.994495	5	708159	5778.18	1	2	3	1	0.577318	0.544226	0.535913	0.538874	0.445388	0.546859	0.503659	0.495966	0.498706	0.412189	0.506096
1740	0.601221	0.371306	0	0.178386	0.0581478	0.392488	0.60784	3	569482	5059.5	0	0	0	1	1.20786	0.492176	0.474454	0	0.294433	0.449962	0.585957	0.564858	0	0.350535	0.535699
1741	0.977992	0.0152284	0	0.0772779	0.266219	0.641955	0.358725	0	705683	5059.5	0	0	2	0	0.898445	0.555835	0.565329	0	0.395429	0	0.54417	0.553465	0	0.387131	0
1742	0.775727	0.380718	0	0.114071	0.3284	0.176974	0.823189	4	750029	11024.1	0	1	4	3	1.28745	0.637307	0.541704	0.407979	0.510422	0.515322	0.723359	0.614848	0.463067	0.579342	0.584904
1743	0.842667	0.478402	0	0.179352	0.342669	0	1.00042	4	965285	12153.3	3	2	3	1	1.02792	0.666688	0.589038	0.622826	0.453061	0.526097	0.700646	0.619041	0.65455	0.476138	0.552894
1744	0.902298	0.629031	2.18341e-05	0.310663	0.0604148	0	1.00011	5	1489058	10113	1	4	3	2	0.824572	0.647727	0.667776	0.633564	0.487313	0.56587	0.633304	0.652905	0.619456	0.476461	0.553269
1745	0.751088	0.564335	0	0.415338	0.0212273	0	1.0009	2	1577609	7310.51	0	3	3	3	0.76958	0.570485	0.647124	0.532615	0.487178	0.42985	0.573965	0.651071	0.535864	0.49015	0.432472
1746	0.7686	0.895133	0	0.052964	0.0519035	0	1	3	929254	5733.42	1	1	1	0	0.408331	0.539963	0.570196	0.484053	0.313078	0.478456	0.46099	0.486802	0.413258	0.267289	0.40848
1747	0.734183	0.46933	0.0912402	0.151064	0.0310908	0.258423	0.651485	3	788954	5700.4	0	2	1	3	1.31659	0.533043	0.541102	0.478541	0.437717	0.473008	0.616843	0.626168	0.553772	0.50653	0.547369
1748	0.572605	0.137902	0.0319945	0.216562	0.0227079	0.591093	0.377173	1	505949	3001.76	0	0	0	0	1.11139	0.42672	0.455046	0	0	0.337754	0.50367	0.537105	0	0	0.398661
1749	0.387087	0.616749	0.110039	0.152681	0	0.120543	0.769429	2	500000	2623.29	0	0	0	0	1.08291	0.374109	0.411396	0	0	0.364205	0.483831	0.532054	0	0	0.471023
1750	0.178335	0.660862	0.199608	0.13059	0.00962092	0	0.801073	2	528760	2885.61	0	0	0	0	0.905903	0.315648	0.343707	0	0	0.300057	0.473876	0.516001	0	0	0.450469
1751	0.488461	0.611716	0.00449774	0.388284	0	0	1	1	518034	2721.51	0	0	0	0	0.692281	0.40017	0.439908	0	0	0.324597	0.436624	0.479982	0	0	0.354166
1752	0.438328	0.605918	0.054088	0.365697	0	0	0.971615	3	500000	3468.98	0	0	0	0	0.829227	0.413843	0.424382	0	0	0.415783	0.485349	0.49771	0	0	0.487624
1753	0.792392	0.195738	0.396842	0.407727	0	0	0.603465	4	500000	2339.39	0	0	0	1	1.05181	0.434856	0.492088	0	0.315473	0.518068	0.466761	0.528192	0	0.338619	0.556078
1754	0.761495	0	0.962515	0.0374848	0	0	0.0374848	1	379026	803.726	0	0	0	0	0.159867	0.329632	0.454621	0	0	0.362705	0.223127	0.307731	0	0	0.245514
1755	0.332024	0.408986	0.494407	0	0.0966071	0	0.505593	0	480920	803.726	0	0	0	0	0.939703	0.267858	0.392081	0	0	0	0.347424	0.508547	0	0	0
1756	0.706414	0.864815	0	0	0	0.135185	0.864815	0	500000	803.726	0	0	0	0	0.396125	0.323502	0.478159	0	0	0	0.279943	0.413776	0	0	0
1757	0.874895	0.388023	0	0.578486	0	0.0334918	0.966508	0	500000	803.726	0	0	1	0	0.79772	0.341272	0.504425	0	0.323382	0	0.333484	0.492913	0	0.316002	0
1758	0.861837	0.378592	0.554903	0.0434886	0.0269764	0	0.449057	1	500000	725.043	0	0	0	0	0.92835	0.331346	0.502532	0	0	0.374105	0.337562	0.511959	0	0	0.381123
1759	0.704453	0.313595	0.620784	0	0.065947	0	0.379542	0	499243	537.272	0	0	0	0	0.838937	0.292312	0.477646	0	0	0	0.305363	0.498971	0	0	0
1760	0.516155	0	1	0	0	0	0	0	345473	537.272	0	0	0	0	0	0.270445	0.403054	0	0	0	0	0	0	0	0
1761	0.596381	0	1	0	0	0	0	1	400702	537.272	0	0	0	0	6.99996e-12	0.280391	0.433662	0	0	0.341207	0.000518988	0.000802684	0	0	0.000631554
1762	0.658633	0	1	0	0	0	0	0	469318	537.272	0	0	0	0	0	0.287438	0.46248	0	0	0	0	0	0	0	0
1763	0.855001	0	0.339208	0	0	0.669827	0	0	325552	537.272	0	0	0	0	0.635156	0.306814	0.450518	0	0	0	0.284842	0.418254	0	0	0
1764	0.59757	0	0.033293	0	0	0.966707	0	0	250000	537.272	0	0	0	0	0.146009	0.280531	0.385609	0	0	0	0.197233	0.27111	0	0	0
1765	0.483496	0	0.375468	0	0	0.624532	0	0	250000	537.272	0	0	0	0	0.661802	0.266061	0.36572	0	0	0	0.287783	0.395578	0	0	0
1766	0.192815	0	0.494003	0	0	0.505997	0	0	250000	537.272	0	0	0	0	0.693075	0.211431	0.290627	0	0	0	0.291124	0.400171	0	0	0
1767	0	0	0	0	0	0	0	0	250000	537.272	0	0	0	0	0	0	0	0	0	0	0	0	0	0	0
1768	0	0	0	0	0	0	0	0	197160	436.275	0	0	0	0	0	0	0	0	0	0	0	0	0	0	0
1769	0.0259779	0	0	0	1	0	1	0	152691	409.675	0	0	0	0	0	0.1197	0.155657	0	0	0	0	0	0	0	0
1770	0.13685	0	0.0177266	0	0.982274	0	0.982274	0	266428	505.142	0	0	0	0	0.0890538	0.191095	0.271032	0	0	0	0.171633	0.24343	0	0	0
1771	0.725376	0.102493	0.387796	0	0.509711	0	0.612204	3	499850	613.547	0	0	0	0	0.944325	0.304395	0.4813	0	0	0.471583	0.325145	0.514109	0	0	0.50373
1772	0.751695	0.653263	0.238918	0.0393282	0.0691655	0	0.761756	0	500000	374.363	0	1	0	0	0.932204	0.271437	0.485644	0.404782	0	0	0.286442	0.51249	0.427158	0	0
1773	0.803939	0.68062	0.137267	0.04807	0.13486	0	0.86355	3	504548	337.181	1	0	0	0	0.95055	0.26891	0.49499	0.411639	0	0.483864	0.280411	0.51616	0.429244	0	0.504558
1774	0.722116	0.582598	0.111532	0.111789	0.171053	0.025587	0.86544	3	582253	845.529	1	0	1	2	1.20017	0.329434	0.499453	0.40074	0.405658	0.471052	0.374049	0.567093	0.455011	0.460595	0.534845
1775	0.476711	0.364904	0.15525	0.0197662	0.458722	0.00172605	0.843392	2	509730	1850.79	0	3	1	3	1.10308	0.361192	0.435476	0.475395	0.392922	0.38367	0.445478	0.537096	0.586331	0.484612	0.473202
1776	0.247676	0.443916	0	0.395704	0.169446	0	1.00907	1	500000	1905.88	0	0	0	2	1.02817	0.308908	0.367941	0	0.280515	0.27391	0.440936	0.525199	0	0.400407	0.390979
1777	0.755527	0.288387	0.0360927	0.121524	0.538351	0.0178098	0.948262	3	576311	8963.53	0	2	3	2	1.13972	0.601198	0.503839	0.481982	0.466157	0.476409	0.666277	0.558379	0.534155	0.516618	0.527979
1778	0.872258	0.423049	0	0.0331912	0.4776	0.0694134	0.93384	1	585181	9819.62	1	2	0	3	1.01508	0.637558	0.524263	0.552907	0.425274	0.37523	0.662191	0.544518	0.574269	0.441705	0.389728
1779	0.638829	0.362898	0	0.0678232	0.389911	0.182715	0.820632	2	500000	6671.09	0	2	0	0	1.22816	0.535464	0.466288	0.462183	0	0.412801	0.630519	0.549062	0.544229	0	0.486081
1780	0.826706	0.416173	0.0695513	0.0600663	0.142499	0.312572	0.618738	4	500000	3802.97	1	2	0	0	1.36031	0.496253	0.497331	0.545542	0	0.523588	0.56205	0.563271	0.617875	0	0.593009
1781	0.920142	0.668979	0.0715592	0	0.261128	0	0.930108	0	629567	4087.44	1	1	0	0	0.808278	0.518993	0.541115	0.506328	0	0	0.502444	0.523861	0.490183	0	0
1782	0.829363	0.461879	0.17365	0.0163808	0.348494	0	0.826754	3	756293	4087.12	3	2	0	2	1.0955	0.50568	0.551981	0.620353	0.379464	0.487644	0.542117	0.591754	0.665053	0.406807	0.522782
1783	0.778555	0.409665	0.384379	0.0136412	0.114867	0.0781036	0.538174	2	506706	4234	1	0	0	0	1.2394	0.502163	0.49156	0.40835	0	0.433727	0.564061	0.55215	0.458684	0	0.487189
1784	0.575535	0.939366	0	0	0	0.0606335	0.939366	3	536019	5059.5	1	1	0	0	0.228707	0.486833	0.462251	0.450283	0	0.445077	0.386529	0.367012	0.35751	0	0.353376
1785	0.367748	0.734452	0	0.106829	0.15872	0	1	4	719026	5059.5	1	0	2	1	0.757742	0.435261	0.444773	0.338531	0.342685	0.427602	0.521486	0.532883	0.405593	0.410571	0.512309
1786	0.806204	0.501231	0	0.106478	0.344278	0.0494977	0.951986	2	907767	5059.5	1	2	5	2	1.10057	0.529631	0.57368	0.542128	0.515363	0.437528	0.572488	0.620102	0.585997	0.557066	0.472932
1787	0.748577	0.501629	0	0.210228	0.277112	0.0124596	0.988969	5	895654	8961.42	2	2	5	3	1.0842	0.599775	0.561254	0.571853	0.523069	0.540056	0.657971	0.615712	0.62734	0.573822	0.592457
1788	0.763933	0.626131	0	0.121241	0.252643	0	1.00001	4	992894	12959.8	2	3	5	2	0.896547	0.661072	0.578835	0.607739	0.508471	0.513352	0.688063	0.602468	0.632552	0.529231	0.534312
1789	0.774255	0.515268	0	0.330407	0.15462	0	1.00029	3	1254394	10766.9	2	0	7	2	0.996203	0.633255	0.615736	0.484941	0.543262	0.479334	0.674442	0.655784	0.516482	0.578595	0.51051
1790	0.829837	0.577047	0	0.207562	0.171322	0.0442609	0.955931	2	1131912	5567.25	1	0	2	1	1.08387	0.546378	0.610614	0.414915	0.420007	0.4407	0.584103	0.652774	0.443563	0.449006	0.471128
1791	0.913834	0.685767	0.0232246	0.0205715	0.252675	0.0179384	0.959013	2	646816	5381.21	1	1	0	0	0.845683	0.554973	0.543848	0.505458	0	0.451452	0.544323	0.533411	0.495758	0	0.442788
1792	0.809824	0.891946	0.0273218	0	0.0685207	0.0153774	0.960467	3	744200	5717.92	1	2	0	1	0.44823	0.546691	0.546494	0.542736	0.317194	0.484747	0.471541	0.471371	0.46813	0.273592	0.418112
1793	0.956392	0.143288	0	0	0.00503701	0.851675	0.148325	0	525145	4461.86	0	0	0	0	0.441781	0.53564	0.522148	0	0	0	0.441587	0.430464	0	0	0
1794	0.866192	0.593665	0.218523	0.00420549	0	0.184054	0.597871	0	522264	1202.72	0	1	0	0	0.97643	0.376513	0.508676	0.419386	0	0	0.38796	0.524141	0.432136	0	0
1795	0.766782	0.598071	0	0.363124	0.0400624	0	1.00126	1	854886	1202.72	1	0	2	4	0.804178	0.365211	0.558098	0.406798	0.489704	0.363333	0.369585	0.564781	0.411669	0.495568	0.367684
1796	0.860951	0.483188	0.0462078	0.470605	0	0	0.953792	1	690124	1202.72	0	0	0	0	0.84823	0.375942	0.544555	0	0	0.374008	0.374546	0.542532	0	0	0.372619
1797	0.638807	0.0618135	0.151811	0.786375	0	0	0.848189	1	500000	1267.23	0	0	0	0	0.647231	0.353502	0.466283	0	0	0.34712	0.354661	0.467813	0	0	0.348258
1798	0.418636	0	0.724322	0.276574	0	0	0.276574	3	500000	1335.95	0	0	0	0	0.589082	0.322286	0.419534	0	0	0.411033	0.351016	0.456932	0	0	0.447673
1799	0.644766	0	1	0	0	0	0	0	333356	803.726	0	0	0	0	0	0.316201	0.422321	0	0	0	0	0	0	0	0
1800	0.774695	0.0716385	0.902522	0	0.0260884	0	0.0977269	0	451628	803.726	1	0	0	0	0.376538	0.331051	0.477027	0.407843	0	0	0.276417	0.398302	0.340536	0	0
1801	0.235043	0.685149	0.314851	0	0	0	0.685149	3	495815	803.726	0	0	0	0	0.622927	0.245696	0.362395	0	0	0.355798	0.313488	0.462386	0	0	0.453969
1802	0.35742	1	0	0	0	0	1	3	500000	803.726	0	0	0	0	0	0.272839	0.403276	0	0	0.395104	0	0	0	0	0
1803	0.771972	0.000790303	0.493452	0.505758	0	0	0.506548	3	500000	690.825	0	0	2	0	0.698959	0.318477	0.488886	0	0.372722	0.47898	0.310663	0.476893	0	0.363578	0.467229
1804	0.186761	0	0.91256	0.0874404	0	0	0.0874404	1	486910	588.236	0	0	0	0	0.296575	0.214558	0.340603	0	0	0.255246	0.240856	0.38235	0	0	0.28653
1805	0.396741	0	0.983374	0.0166262	0	0	0.0166262	0	494583	546.454	0	0	0	0	0.084601	0.254302	0.412812	0	0	0	0.172809	0.280523	0	0	0
1806	0.637388	0.113296	0.861626	0.025078	0	0	0.138374	2	496265	537.272	0	0	0	0	0.467487	0.285092	0.465152	0	0	0.412568	0.263831	0.430463	0	0	0.381801
1807	0.782592	0	1	0	0	0	0	0	432415	537.272	0	0	0	0	0	0.300101	0.473069	0	0	0	0	0	0	0	0
1808	0.786035	0	0.755777	0	0	0.255297	0	1	302887	537.272	0	0	0	0	0.560188	0.30043	0.433257	0	0	0.365592	0.276037	0.398079	0	0	0.335908
1809	0.403592	0	0.0763911	0	0	0.923609	0	0	250000	537.272	0	0	0	0	0.269866	0.254313	0.349571	0	0	0	0.22997	0.316109	0	0	0
1810	0.0139164	0	0	0	0	1	0	0	250000	537.272	0	0	0	0	0	0.109589	0.150637	0	0	0	0	0	0	0	0
1811	0.245394	0	0	0	0	1	0	0	250000	537.272	0	0	0	0	0	0.224569	0.308686	0	0	0	0	0	0	0	0
1812	0.158302	0	0	0	0	1	0	0	227424	493.306	0	0	0	0	0	0.197009	0.270175	0	0	0	0	0	0	0	0
1813	0	0	0	0	0	0	0	0	29977	69.7522	0	0	0	0	0	0	0	0	0	0	0	0	0	0	0
1814	0	0	0	0	0	0	0	0	63374	28.8617	0	0	0	0	0	0	0	0	0	0	0	0	0	0	0
1815	0.42745	0.978249	0	0	0	0.0227741	0.978249	0	487046	332.306	0	0	0	0	0.107647	0.228792	0.418966	0	0	0	0.162077	0.296796	0	0	0
1816	0.747802	0.757706	0.105198	0	0	0.139101	0.757706	0	474246	337.181	0	0	0	0	0.721513	0.264087	0.478644	0	0	0	0.261735	0.474381	0	0	0
1817	0.169022	0.104337	0.512052	0	0.384125	0	0.488462	0	374255	337.181	0	0	0	0	0.946073	0.18209	0.311059	0	0	0	0.28008	0.478452	0	0	0
1818	0.12217	0.503021	0.00453977	0.210207	0	0.282232	0.713228	0	489153	337.181	0	0	0	0	1.05501	0.167897	0.306667	0	0	0	0.287816	0.525703	0	0	0
1819	0.259309	0.366101	0.398965	0.0762825	0.158688	0	0.601072	2	500000	337.181	0	0	0	0	1.22289	0.202654	0.372188	0	0	0.329495	0.29864	0.548472	0	0	0.485558
1820	0.349356	0.912905	0.0363634	0.0515331	0	0	0.964438	0	500000	337.181	0	0	0	0	0.356525	0.218332	0.400982	0	0	0	0.219444	0.403023	0	0	0
1821	0.75332	0.143624	0.129009	0.0241218	0.653378	0.0532127	0.821124	2	500000	8571.36	0	0	0	0	1.06692	0.594076	0.485906	0	0	0.430169	0.648083	0.53008	0	0	0.469275
1822	0.877486	0.238229	0.0327488	0.0138643	0.275134	0.446416	0.527227	2	500000	9883.65	0	0	0	0	1.22812	0.63955	0.504798	0	0	0.446894	0.695625	0.549058	0	0	0.486077
1823	0.877485	0.612548	0	0.012718	0.130953	0.247699	0.756219	1	590361	3909.57	1	0	1	1	0.967629	0.507198	0.526205	0.420746	0.384853	0.375791	0.51975	0.539227	0.431159	0.394378	0.385092
1824	0.891709	0.324587	3.98468e-09	0.00864218	0.0021349	0.66464	0.335364	2	507722	3038.04	0	0	0	0	0.690926	0.478122	0.508777	0	0	0.448694	0.448581	0.477342	0	0	0.420971
1825	0.878887	0.750625	0.0301937	0.122349	0.0654955	0.0344955	0.93847	3	697100	3953.02	0	2	1	3	0.872708	0.508804	0.548747	0.500554	0.457853	0.494767	0.507907	0.54778	0.499672	0.457046	0.493895
1826	0.797828	0.0122369	0.935281	0.0177007	0.0364443	0	0.0663819	2	664559	4087.12	0	0	0	2	0.30857	0.500803	0.529268	0	0.375805	0.436387	0.394937	0.417385	0	0.296363	0.344138
1827	0.922917	0	1	0	0	0	0	0	500000	4088.03	0	0	0	0	4.00002e-12	0.519403	0.511209	0	0	0	0.000749427	0.000737604	0	0	0
1828	0.220567	0.123435	0.761596	0.0184262	0.0965425	0	0.238404	0	500000	4776.48	0	0	0	0	0.764931	0.37757	0.357432	0	0	0	0.515249	0.487768	0	0	0
1829	0.478021	0.551703	0	0.406426	0.0418705	0	1	2	733014	5059.5	1	0	2	1	0.826912	0.464754	0.477205	0.36147	0.365906	0.383933	0.532999	0.547278	0.414549	0.419636	0.440311
1830	0.779352	0.688287	0	0.243335	0.068502	0	1.00012	5	1310035	5059.5	2	4	8	5	0.784665	0.525165	0.623475	0.639266	0.59655	0.545523	0.526057	0.624535	0.640353	0.597564	0.54645
1831	0.555674	0.223567	0	0.67375	0.10275	0	1.00007	6	1161392	5059.5	1	0	14	6	0.834778	0.482577	0.555923	0.375332	0.610506	0.524662	0.534262	0.615464	0.415531	0.675893	0.580854
1832	0.745833	0.579786	0	0.361761	0.0576097	0.000972733	0.999157	3	1332146	11618.1	1	6	7	1	0.855036	0.63941	0.619246	0.657121	0.522589	0.474873	0.66163	0.640766	0.679956	0.540749	0.491375
1833	0.698904	0.597359	0.0391435	0.211849	0.151648	0	0.960857	3	1490341	9557.9	1	0	1	2	1.04943	0.599142	0.626601	0.39748	0.402358	0.46722	0.66323	0.693625	0.439996	0.445396	0.517196
1834	0.870869	0.459299	0.300314	0.0114564	0.22899	0	0.699745	3	703269	4814.42	0	4	1	3	1.10736	0.533285	0.548699	0.593901	0.456805	0.493634	0.566296	0.582664	0.630664	0.485082	0.524191
1835	0.822331	0.0911826	0.1162	0.282478	0.51014	0	0.8838	2	500000	5013.56	0	0	0	0	1.16894	0.531047	0.496672	0	0	0.439699	0.579855	0.54232	0	0	0.480112
1836	0.886688	0.773604	0.0772391	0	0.0585867	0.0913241	0.832191	2	664710	5725.11	1	0	0	1	0.781173	0.559402	0.543458	0.421845	0.324467	0.448061	0.541961	0.526514	0.408693	0.314351	0.434091
1837	0.892973	0.0339412	0.0261816	0	0.00958426	0.930423	0.0435254	0	506178	3154.94	0	0	0	0	0.321842	0.482828	0.50857	0	0	0	0.374105	0.39405	0	0	0
1838	0.804399	0.502755	0.158233	0	0.241266	0.0995255	0.744021	2	541814	1202.72	0	0	0	0	1.21014	0.36961	0.503959	0	0	0.437283	0.409341	0.558131	0	0	0.484287
1839	0.729963	0.392161	0.17013	0.35158	0.0764331	0.0119003	0.820174	2	1084213	1202.72	0	0	2	2	1.28521	0.360746	0.585018	0	0.437087	0.426795	0.415547	0.673887	0	0.503484	0.491629
1840	0.797543	0.393097	0.395436	0.211467	0	0	0.604564	0	703524	1202.72	0	0	0	0	1.06246	0.36882	0.536814	0	0	0	0.396236	0.576717	0	0	0
1841	0.809382	0.072324	0.391517	0.536244	0	0	0.608568	0	500000	1202.72	0	0	0	0	0.891271	0.370181	0.494705	0	0	0	0.379209	0.506769	0	0	0
1842	0.478753	0.017199	0.615961	0.0753264	0.293325	0	0.38585	1	500000	980.362	0	0	0	0	0.922899	0.308468	0.433846	0	0	0.322972	0.363471	0.511206	0	0	0.380562
1843	0.736456	0	1	0	0	0	0	0	310804	803.726	0	0	0	0	0	0.326888	0.429016	0	0	0	0	0	0	0	0
1844	0.717238	0	1	0	0	0	0	0	250000	803.726	0	0	0	0	0	0.324734	0.403614	0	0	0	0	0	0	0	0
1845	0	0	0	0	0	0	0	0	269836	803.726	0	0	0	0	0	0	0	0	0	0	0	0	0	0	0
1846	0	0	0	0	0	0	0	0	369602	803.726	0	0	0	0	0	0	0	0	0	0	0	0	0	0	0
1847	0.417523	0	0.0284674	0.971533	0	0	0.971533	1	364736	803.726	0	0	0	0	0.129374	0.28365	0.387463	0	0	0.312109	0.211628	0.289082	0	0	0.232862
1848	0.185231	0	1	0	0	0	0	0	254376	803.726	0	0	0	0	1.7e-11	0.231494	0.288976	0	0	0	0.000716513	0.00089443	0	0	0
1849	0.808103	0	1	0	0	0	0	0	290130	752.489	0	0	0	0	0	0.329099	0.431599	0	0	0	0	0	0	0	0
1850	0.20217	0	1	0	0	0	0	0	289195	537.281	0	0	0	0	0	0.213951	0.304995	0	0	0	0	0	0	0	0
1851	0.719483	0	1	0	0	0	0	0	250000	537.272	0	0	0	0	0	0.293859	0.403929	0	0	0	0	0	0	0	0
1852	0.562207	0	0.983172	0	0	0.0202033	0	0	250000	537.272	0	0	0	0	0.0955175	0.276285	0.379773	0	0	0	0.17738	0.243821	0	0	0
1853	0.434529	0	0.00192047	0	0	0.99993	0	0	250000	537.272	0	0	0	0	0.0120833	0.259053	0.356086	0	0	0	0.105786	0.145411	0	0	0
1854	0	0	0	0	0	0	0	0	250000	537.272	0	0	0	0	0	0	0	0	0	0	0	0	0	0	0
1855	0	0	0	0	0	0	0	0	250000	537.272	0	0	0	0	0	0	0	0	0	0	0	0	0	0	0
1856	0	0	0	0	0	0	0	0	90588	241.966	0	0	0	0	0	0	0	0	0	0	0	0	0	0	0
1857	0.189167	0.997072	0	0	0	0.00960819	0.997072	0	77510	79.2377	0	0	0	0	0.047555	0.130401	0.215832	0	0	0	0.0923351	0.152828	0	0	0
1858	0.122035	0.0836151	0	0	0	0.936039	0.0836151	0	215129	285.081	0	0	0	0	0.269364	0.160953	0.249667	0	0	0	0.196183	0.304316	0	0	0
1859	0.00476001	0.816488	0.183512	0	0	0	0.816488	1	250000	337.181	0	0	0	0	0.476678	0.0745938	0.1152	0	0	0.101986	0.23597	0.364424	0	0	0.322621
1860	0.333329	0.267493	0	0.732507	0	0	1	0	420569	337.181	0	0	0	0	0.580749	0.215784	0.379527	0	0	0	0.247912	0.436035	0	0	0
1861	0.655822	0.242773	0	0.757403	0	0	1.00018	0	496893	337.181	1	0	0	0	0.554128	0.255563	0.468627	0.391207	0	0	0.245021	0.449297	0.375071	0	0
1862	0.703557	0.458632	0	0.541368	0	0	1	2	500000	337.181	0	0	0	0	0.689721	0.260091	0.477675	0	0	0.422882	0.258803	0.475309	0	0	0.420787
1863	0.541168	0.556532	0	0.0178274	0.425641	0	1	1	500000	337.181	0	0	0	0	0.761501	0.243576	0.447343	0	0	0.33302	0.265289	0.48722	0	0	0.362706
1864	0.817001	0.323827	0	0	0.676233	0	1.00006	1	500000	337.181	0	0	0	0	0.629684	0.269995	0.495865	0	0	0.369141	0.252977	0.46461	0	0	0.345874
1865	0.671786	0.974532	6.91912e-05	0.0264558	0	0	1.00099	4	567070	677.749	0	0	0	2	0.121899	0.306133	0.487284	0	0.359992	0.497118	0.199803	0.318034	0	0.234955	0.324453
1866	0.910471	0.693415	0	0	0.0253226	0.281361	0.718738	1	503699	3269.97	0	0	0	0	0.703764	0.489539	0.510416	0	0	0.379274	0.459016	0.478591	0	0	0.355626
1867	0.882481	0.794	0	0	0.207625	0	1.00163	0	714232	3625.1	2	2	0	0	0.509544	0.498415	0.552652	0.59587	0	0	0.434471	0.481749	0.519423	0	0
1868	0.87899	0.0829009	0.917099	0	0	0	0.0829009	2	629479	4046.57	0	0	0	1	0.285798	0.511803	0.534942	0	0.32376	0.447085	0.386475	0.403948	0	0.244479	0.337605
1869	0.917482	0	1	0	0	0	0	0	500000	4087.12	0	0	0	0	0	0.518607	0.510455	0	0	0	0	0	0	0	0
1870	0.832054	0.127515	0.725581	0.132663	0	0.0142417	0.260178	1	500000	4092.24	0	0	0	0	0.823895	0.506248	0.498133	0	0	0.37083	0.505002	0.496908	0	0	0.369917
1871	0.268672	0.868075	0.109616	0.0227551	0	0	0.89083	1	627125	2979.54	1	0	0	0	0.45123	0.352515	0.397383	0.31298	0	0.279539	0.401302	0.45238	0.356295	0	0.318227
1872	0.259841	0.406652	0.161743	0.419286	0.0143741	0	0.840312	1	874219	2687.3	0	0	1	2	1.08598	0.340676	0.428201	0	0.314185	0.277213	0.487102	0.612246	0	0.449225	0.396363
1873	0.221777	0	0	1	0	0	1	1	666068	2707.39	0	0	0	0	0	0.328059	0.384524	0	0	0.26645	0	0	0	0	0
1874	0.416534	0.289416	0	0.609691	0	0.101155	0.899107	2	606479	4117.18	0	0	0	0	0.892277	0.426479	0.439726	0	0	0.370943	0.515953	0.531979	0	0	0.448765
1875	0.398498	0.477861	0.0572816	0.331491	0.0713861	0.0626308	0.880738	2	736720	3652.54	0	0	1	0	1.24465	0.409346	0.456559	0	0.265665	0.36686	0.544184	0.60695	0	0.353175	0.487704
1876	0.448118	0.0775133	0.774013	0.123569	0.0249051	0	0.225987	0	500775	2736.95	0	0	0	0	0.746845	0.392193	0.426898	0	0	0	0.445615	0.485047	0	0	0
1877	0.503232	0.379268	0.56998	0	0.0513275	0	0.430596	2	500000	3251.53	0	0	0	0	0.84054	0.421501	0.439288	0	0	0.388899	0.479178	0.499399	0	0	0.442114
1878	0.865624	0.457909	0.168225	0	0.0722642	0.301684	0.530173	0	500000	5348.8	0	0	0	0	1.20892	0.546678	0.503083	0	0	0	0.59429	0.546899	0	0	0
1879	0.99682	0	8.26749e-06	0	0	0.999992	0	0	500000	2955.26	0	0	0	0	0.000105024	0.488245	0.521149	0	0	0	0.0494659	0.0527995	0	0	0
1880	0.934143	0.540113	0.215726	0	0.00394288	0.240592	0.544056	0	564346	1202.72	0	0	0	0	1.02815	0.383689	0.528512	0	0	0	0.392998	0.541335	0	0	0
1881	0.80295	0.498141	0.0485891	0.404288	0.0498022	0	0.952231	3	956862	1202.72	1	1	0	0	1.00962	0.369444	0.580697	0.489373	0	0.483715	0.391215	0.614917	0.518212	0	0.51222
1882	0.961697	0	0.479187	0.524437	0	0	0.524437	0	664194	1202.72	0	0	1	0	0.691008	0.386488	0.554496	0	0.331121	0	0.355834	0.510516	0	0.304858	0
1883	0.957853	0.0138452	0.876836	0.109195	0.000565883	0	0.123606	0	500000	1202.72	0	0	0	0	0.420558	0.386101	0.515979	0	0	0	0.314292	0.420014	0	0	0
1884	0.938505	0	0.0796206	0.00470595	0.916803	0	0.921509	0	500000	1198.45	0	1	0	1	0.306333	0.383795	0.513354	0.427878	0.329107	0	0.290094	0.388022	0.323414	0.248757	0
1885	0.617531	0.178996	0.479269	0	0.276211	0.0655236	0.455207	1	464805	985.812	0	0	0	0	1.19439	0.329191	0.453991	0	0	0.344193	0.388213	0.535389	0	0	0.405904
1886	0.27288	0	0.961724	0.0382761	0	0	0.0382761	0	273836	803.765	0	0	0	0	0.162426	0.255041	0.324288	0	0	0	0.224017	0.284841	0	0	0
1887	0	0	0	0	0	0	0	0	250000	803.726	0	0	0	0	0	0	0	0	0	0	0	0	0	0	0
1888	0	0	0	0	0	0	0	0	250000	803.726	0	0	0	0	0	0	0	0	0	0	0	0	0	0	0
1889	0.127254	0	1	0	0	0	0	0	250000	803.726	0	0	0	0	0	0.210756	0.26195	0	0	0	0	0	0	0	0
1890	0.00397963	0	1	0	0	0	0	0	250000	803.726	0	0	0	0	0	0.0886284	0.110157	0	0	0	0	0	0	0	0
1891	0.31516	0	1	0	0	0	0	0	250000	803.726	0	0	0	0	0	0.26439	0.328612	0	0	0	0	0	0	0	0
1892	0.0699651	0	1	0	0	0	0	0	250000	667.424	0	0	0	0	0	0.173243	0.225564	0	0	0	0	0	0	0	0
1893	0.022275	0	1	0	0	0	0	0	250000	644.322	0	0	0	0	3.4e-11	0.128993	0.169436	0	0	0	0.00080627	0.00105906	0	0	0
1894	0.0146056	0	1	0	0	0	0	0	250000	538.637	0	0	0	0	7.1e-11	0.110991	0.152468	0	0	0	0.000926774	0.00127311	0	0	0
1895	0.304058	0	0	0	0	1	0	0	250000	537.272	0	0	0	0	9.99978e-13	0.236931	0.325679	0	0	0	0.000319066	0.000438579	0	0	0
1896	0	0	0	0	0	0	0	0	250000	537.272	0	0	0	0	0	0	0	0	0	0	0	0	0	0	0
1897	0	0	0	0	0	0	0	0	244858	527.12	0	0	0	0	0	0	0	0	0	0	0	0	0	0	0
1898	0	0	0	0	0	0	0	0	53996	73.6841	0	0	0	0	0	0	0	0	0	0	0	0	0	0	0
1899	0.0157491	0	1	0	0	0	0	0	230647	312.012	0	0	0	0	1.5e-11	0.0986716	0.152271	0	0	0	0.000548152	0.000845912	0	0	0
1900	0.0365097	0	1	0	0	0	0	0	250000	337.181	0	0	0	0	0	0.124138	0.191713	0	0	0	0	0	0	0	0
1901	0.228629	0	0	1	0	0	1	0	250000	337.181	0	0	0	0	0	0.196374	0.303272	0	0	0	0	0	0	0	0
1902	0.656513	0	3.01377e-05	0.99997	0	0	0.99997	0	294404	337.181	0	0	0	0	0.000343818	0.25563	0.411256	0	0	0	0.0386708	0.0622133	0	0	0
1903	0.276465	0	0.558747	0.427772	0.0134807	0	0.441253	2	498339	337.181	0	0	0	0	0.746527	0.205926	0.377882	0	0	0.334815	0.263975	0.484404	0	0	0.429196
1904	0.450795	0	0	0	1	0	1	0	433287	337.181	0	0	0	0	0	0.2327	0.412339	0	0	0	0	0	0	0	0
1905	0.799195	0.00610352	0	0	0.994122	0	1.00023	0	358372	337.181	0	0	0	0	0.0369823	0.268512	0.453745	0	0	0	0.124537	0.210449	0	0	0
1906	0.140133	0.159881	0.396915	0	0.449204	0	0.609085	0	500000	354.061	0	0	0	0	1.01936	0.175889	0.319112	0	0	0	0.28886	0.524071	0	0	0
1907	0.701432	0.546538	0.031421	0	0.00587556	0.416616	0.552414	1	500000	3071.5	0	0	0	0	0.833884	0.451512	0.477314	0	0	0.355331	0.471465	0.498407	0	0	0.371034
1908	0.91621	0.778444	0.171491	0.0268483	0.0072074	0.0167716	0.8125	0	735304	3466.91	0	0	0	0	0.698585	0.49753	0.561928	0	0	0	0.464917	0.525094	0	0	0
1909	0.835253	0.228471	0.659689	0	0.0343267	0.0837933	0.262798	1	695405	3915.09	0	0	1	1	0.935225	0.501158	0.541476	0	0.380136	0.371186	0.515525	0.556998	0	0.391034	0.381826
1910	0.934898	0.184934	0.706883	0	0.0242782	0.0887114	0.209212	1	500249	3955.16	0	0	0	0	0.862497	0.516794	0.512924	0	0	0.381793	0.506484	0.502691	0	0	0.374176
1911	0.837628	0.372655	0.627861	0	0	0	0.372655	1	500000	3706.67	0	0	0	0	0.660078	0.494702	0.498965	0	0	0.371449	0.466101	0.470118	0	0	0.349974
1912	0.811539	0.584756	0.0663789	0.26419	0.0877973	0	0.936743	0	666272	2175.23	0	0	0	0	1.05905	0.429575	0.53187	0	0	0	0.459135	0.568469	0	0	0
1913	0.832299	0.170732	0.10663	0.419931	0.303212	0	0.893875	1	924572	2155.32	0	1	6	0	1.26667	0.431303	0.580925	0.415222	0.499845	0.370857	0.479047	0.645232	0.461186	0.555176	0.41191
1914	0.83802	0.00103784	0.0285979	0.954641	0	0.0162625	0.955679	0	601217	2155.32	0	0	0	0	0.220077	0.432042	0.52256	0	0	0	0.309283	0.374082	0	0	0
1915	0.110683	0.141182	0	0.858818	0	0	1	1	532340	2155.32	0	0	0	0	0.407103	0.260455	0.305585	0	0	0.223953	0.360694	0.423193	0	0	0.310144
1916	0.482219	0.514191	0.0782132	0.084458	0.0252052	0.299049	0.623855	2	750000	2155.32	1	0	1	1	1.20384	0.376291	0.480996	0.362261	0.331357	0.384774	0.472993	0.604606	0.455358	0.416512	0.483656
1917	0.825302	0.320305	0.46625	0.0417685	0.00950846	0.162802	0.371581	2	531280	2155.32	0	2	0	0	1.19285	0.430394	0.504719	0.492744	0	0.440096	0.471911	0.553405	0.540275	0	0.482549
1918	0.739643	0.497376	0.500144	0	0.00323924	0	0.500616	3	567468	2155.32	0	0	0	1	0.71247	0.418763	0.499236	0	0.310087	0.473885	0.414863	0.494586	0	0.307199	0.469471
1919	0.710333	0.468198	0.466499	0	0.0117971	0.053852	0.479995	1	508641	2659.12	0	1	0	0	0.920711	0.436903	0.480876	0.399095	0	0.356453	0.466177	0.513096	0.425835	0	0.380336
1920	0.855093	0	0.190302	0	0	0.810211	0	0	500000	1908.45	0	0	0	0	0.486256	0.421219	0.501546	0	0	0	0.365781	0.435536	0	0	0
1921	0.76601	0.57435	0.296509	0.00431649	0.071485	0.0546633	0.650151	3	627852	1195.16	0	1	1	0	1.04993	0.364544	0.516521	0.406695	0.312814	0.478053	0.39444	0.558881	0.440048	0.338468	0.517258
1922	0.706997	0.529223	0.146255	0.188752	0.136349	0	0.854323	4	750000	1195.3	3	0	0	3	1.20432	0.357321	0.529279	0.524621	0.403517	0.503508	0.408216	0.604667	0.599344	0.460992	0.575224
1923	0.792936	0.485333	0.015548	0.499174	0	0	0.984508	3	572932	1195.47	0	0	0	0	0.762422	0.36773	0.509214	0	0	0.482199	0.36414	0.504243	0	0	0.477492
1924	0.729943	0.33324	0.571477	0.0956561	0	0	0.428896	1	500000	1197.2	0	0	1	0	0.910458	0.360329	0.482092	0	0.309065	0.358888	0.380796	0.509475	0	0.32662	0.379273
1925	0.789941	0.0101513	0.515359	0	0.474707	0	0.484859	0	500000	1202.72	0	0	0	0	0.741907	0.367938	0.491707	0	0	0	0.362213	0.484055	0	0	0
1926	0.726996	7.90689e-05	0.2909	0	0.703436	0.00596328	0.703515	0	500000	1198.11	0	0	0	0	0.637941	0.360033	0.481605	0	0	0	0.348461	0.466125	0	0	0
1927	0.529314	0	0.409608	0.477323	0	0.113511	0.477323	0	370634	1005.55	0	0	0	0	0.965591	0.318321	0.412791	0	0	0	0.369943	0.479733	0	0	0
1928	0.0337078	0	1	0	0	0	0	0	250000	806.627	0	0	0	0	3.1e-11	0.151334	0.187924	0	0	0	0.000833381	0.00103488	0	0	0
1929	0	0	0	0	0	0	0	0	250000	803.726	0	0	0	0	0	0	0	0	0	0	0	0	0	0	0
1930	0.029238	0	0	1	0	0	1	0	250000	803.726	0	0	0	0	3.04802e-07	0.145915	0.181358	0	0	0	0.00829118	0.0103052	0	0	0
1931	0	0	0	0	0	0	0	0	250000	803.726	0	0	0	0	0	0	0	0	0	0	0	0	0	0	0
1932	0.000272661	0	1	0	0	0	0	0	250000	803.726	0	0	0	0	0	0.0453438	0.0563581	0	0	0	0	0	0	0	0
1933	0	0	0	0	0	0	0	0	250000	803.604	0	0	1	0	0	0	0	0	0	0	0	0	0	0	0
1934	0	0	0	0	0	0	0	0	250000	762.639	0	0	0	0	0	0	0	0	0	0	0	0	0	0	0
1935	0	0	0	0	0	0	0	0	250000	668.367	0	0	0	0	0	0	0	0	0	0	0	0	0	0	0
1936	0.278072	0	0	0	0	1	0	0	171944	373.605	0	0	0	0	0	0.211581	0.290035	0	0	0	0	0	0	0	0
1937	0	0	0	0	0	0	0	0	112342	223.16	0	0	0	0	0	0	0	0	0	0	0	0	0	0	0
1938	0.0957865	0	1	0	0	0	0	0	154168	314.039	0	0	0	0	0	0.155206	0.216217	0	0	0	0	0	0	0	0
1939	0	0	0	0	0	0	0	0	126720	171.557	0	0	0	0	0	0	0	0	0	0	0	0	0	0	0
1940	0	0	0	0	0	0	0	1	250000	337.181	0	0	0	0	0	0	0	0	0	0	0	0	0	0	0
1941	0	0	0	0	0	0	0	0	250000	337.181	0	0	0	0	0	0	0	0	0	0	0	0	0	0	0
1942	0.126674	0	0.619463	0.00716079	0	0.373995	0.00716079	0	250000	337.181	0	0	0	0	0.699859	0.169423	0.261651	0	0	0	0.259749	0.401146	0	0	0
1943	0.591127	0.040583	0.630368	0.329368	0	0	0.369951	0	250000	337.181	0	0	0	0	0.786718	0.249012	0.384566	0	0	0	0.267458	0.413052	0	0	0
1944	0.848407	0	1	0	0	0	0	0	324123	337.181	0	0	0	0	0	0.272554	0.449152	0	0	0	0	0	0	0	0
1945	0.851552	0	0.983298	0	0.0167019	0	0.0167019	0	306314	337.181	0	0	0	0	0.0849097	0.272806	0.443261	0	0	0	0.153299	0.249084	0	0	0
1946	0.510738	0.0384651	0.856275	0	0.105526	0	0.143991	0	254424	337.181	0	0	0	0	0.495488	0.240077	0.372395	0	0	0	0.238264	0.369584	0	0	0
1947	0.489858	0.86345	0	0	0.137512	0	1.00096	0	479031	337.181	0	0	0	0	0.3996	0.237585	0.431692	0	0	0	0.225791	0.410263	0	0	0
1948	0.838842	0.510406	0.0445103	0	0	0.448073	0.510406	0	500000	337.181	0	0	0	0	0.841503	0.271782	0.499146	0	0	0	0.271997	0.499542	0	0	0
1949	0.91892	0.829692	0.144755	0	0.0120717	0.0137171	0.841764	0	642463	2918.81	0	0	0	0	0.546827	0.476931	0.543684	0	0	0	0.418889	0.477518	0	0	0
1950	0.885767	0.954185	0.0124015	0.0137283	0.0207685	0	0.988682	2	765049	3541.89	0	1	0	1	0.238526	0.495991	0.562752	0.421736	0.324382	0.447944	0.357296	0.405388	0.303805	0.233675	0.322685
1951	0.946178	0.985603	0.00114594	0	0.0132846	0	0.998888	0	726623	3541.89	0	0	0	0	0.0794573	0.50424	0.564788	0	0	0	0.271442	0.304037	0	0	0
1952	0.877078	0.728679	0.0958399	0	0.175686	0	0.904365	2	713126	3541.89	1	0	0	0	0.760923	0.49477	0.55159	0.420698	0	0.446842	0.477506	0.532343	0.406018	0	0.43125
1953	0.765296	0.183179	0.237375	0.447371	0.136805	0	0.767355	1	658717	2423.31	1	0	0	0	1.28426	0.434905	0.522633	0.4066	0	0.363157	0.494995	0.594844	0.462779	0	0.413333
1954	0.57177	0.341105	0.463266	0.060663	0.135875	0	0.537643	0	617746	2155.32	0	0	2	0	1.16456	0.392661	0.47816	0	0.345772	0	0.469086	0.571226	0	0.413071	0
1955	0.487377	0.773666	0.099788	0.00442549	0.0513475	0.0724487	0.829439	1	501186	2155.32	0	0	0	0	0.795131	0.377293	0.436045	0	0	0.324417	0.426405	0.492804	0	0	0.366646
1956	0.857113	0.95854	0	0	0.0414597	0	1	4	565562	1913.98	1	1	1	0	0.172556	0.421773	0.517541	0.497425	0.321727	0.528337	0.282522	0.346671	0.333196	0.215506	0.353903
1957	0.868977	0.919733	0	0.0422075	0.0297009	0.00837733	0.991641	2	750000	1932.25	1	2	1	2	0.355057	0.424232	0.557292	0.552386	0.424874	0.445807	0.339176	0.445559	0.441637	0.33969	0.356426
1958	0.902402	0.760798	0.213248	0	0.0141031	0.0126375	0.774901	2	601351	1988.94	0	0	0	0	0.652862	0.43136	0.53235	0	0	0.450033	0.397828	0.490967	0	0	0.415049
1959	0.961805	0.776902	0.223217	0	0	0	0.776902	1	500000	1996.24	0	0	0	0	0.530861	0.438692	0.516511	0	0	0.384511	0.378123	0.445198	0	0	0.331423
1960	0.770968	0.552913	0.448223	0	0	0	0.552913	1	500000	980.875	0	0	0	0	0.687314	0.347534	0.488727	0	0	0.363828	0.337697	0.474894	0	0	0.35353
1961	0.966725	0.0383544	0.0737539	0	0	0.888903	0.0383544	0	500000	943.506	0	0	0	0	0.422031	0.364206	0.51717	0	0	0	0.296045	0.420382	0	0	0
1962	0.886821	0.701024	0	0	0	0.29958	0.701024	0	652417	1189.06	0	0	0	0	0.610119	0.377654	0.540948	0	0	0	0.343945	0.492663	0	0	0
1963	0.856421	0.974563	0	0	0.0257536	0	1.00032	1	750000	1189.06	0	0	1	1	0.119347	0.374375	0.555268	0	0.382522	0.373516	0.228738	0.339261	0	0.233716	0.228213
1964	0.819618	0.823011	0.09073	0.0109566	0.0754263	0	0.909394	2	578788	1189.06	0	0	0	0	0.622453	0.370287	0.514752	0	0	0.439336	0.34567	0.480531	0	0	0.41013
1965	0.740264	0.572215	0.094505	0.130135	0.203956	0	0.906306	2	500000	1199.09	0	0	0	0	1.13201	0.361738	0.483787	0	0	0.428293	0.402263	0.537985	0	0	0.476274
1966	0.663972	0.89543	0.10457	0	0	0	0.89543	0	500000	1202.72	0	0	0	0	0.33501	0.352301	0.470809	0	0	0	0.296921	0.3968	0	0	0
1967	0.0583978	0.000331482	0.980573	0	0	0.0190957	0.000331482	0	500000	1202.72	0	0	0	0	0.0974794	0.191856	0.256393	0	0	0	0.218074	0.291431	0	0	0
1968	0.321687	0	0.521126	0	0	0.478965	0	0	499087	1141.88	0	0	0	0	0.69223	0.290134	0.392616	0	0	0	0.351401	0.475523	0	0	0
1969	0.532194	0	1	0	0	0	0	0	390915	470.05	0	0	0	0	8.00005e-12	0.263565	0.418893	0	0	0	0.000518972	0.000824819	0	0	0
1970	0	0	0	0	0	0	0	0	251306	626.53	0	0	0	0	0	0	0	0	0	0	0	0	0	0	0
1971	0.14413	0	0	1	0	0	1	0	250000	599.937	0	0	0	0	0	0.202092	0.270233	0	0	0	0	0	0	0	0
1972	0	0	0	0	0	0	0	0	250000	803.726	0	0	0	0	0	0	0	0	0	0	0	0	0	0	0
1973	0	0	0	0	0	0	0	0	250000	803.726	0	0	0	0	0	0	0	0	0	0	0	0	0	0	0
1974	0	0	0	0	0	0	0	0	250000	803.726	0	0	0	0	0	0	0	0	0	0	0	0	0	0	0
1975	0	0	0	0	0	0	0	0	250000	803.726	0	0	0	0	0	0	0	0	0	0	0	0	0	0	0
1976	0	0	0	0	0	0	0	0	250000	785.031	0	0	0	0	0	0	0	0	0	0	0	0	0	0	0
1977	0.306351	0	0	0	0	1	0	0	54797	163.076	0	0	0	0	0	0.176192	0.223259	0	0	0	0	0	0	0	0
1978	0.232223	0	1	0	0	0	0	0	176347	222.221	0	0	0	0	1.99996e-12	0.177626	0.279019	0	0	0	0.000304289	0.000477983	0	0	0
1979	0.0163681	1	0	0	0	0	1	1	367239	337.181	0	0	0	0	5.6e-11	0.101578	0.172704	0	0	0.138879	0.000776869	0.00132084	0	0	0.00106214
1980	0.105275	0.982713	0	0	0.0172873	0	1	0	436472	337.181	0	0	0	0	0.0872849	0.161764	0.287168	0	0	0	0.15436	0.274024	0	0	0
1981	0.466312	0	0.744501	0.019854	0.191363	0.0470123	0.211217	2	297159	337.181	1	0	0	0	0.757641	0.234677	0.378427	0.359236	0	0.381561	0.264952	0.427246	0.40558	0	0.430785
1982	0.203739	0	0.175458	0.00796466	0.693517	0.124121	0.701481	1	250000	337.181	1	0	0	0	0.856642	0.190796	0.294658	0.292065	0	0.260859	0.273213	0.421939	0.418225	0	0.37354
1983	0.592945	0	0.843737	0	0	0.156263	0	0	250000	337.181	0	0	0	0	0.433421	0.249204	0.384861	0	0	0	0.230424	0.355859	0	0	0
1984	0.777112	0	0.878238	0.110464	0.0112986	0	0.121762	2	265519	337.181	0	0	0	1	0.40804	0.266638	0.418032	0	0.313941	0.433526	0.226974	0.355848	0	0.267241	0.369037
1985	0.925496	0	1	0	0	0	0	0	250173	337.181	0	0	0	0	0	0.278544	0.430248	0	0	0	0	0	0	0	0
1986	0.510111	0.5891	0.288822	0.0198616	0.104055	0	0.713016	0	419275	337.181	0	0	0	0	0.983726	0.240003	0.4218	0	0	0	0.282826	0.49706	0	0	0
1987	0.775378	0.103196	0	0.404267	0.00820728	0.485217	0.51567	1	500000	1167.08	0	0	0	0	0.990814	0.363487	0.489425	0	0	0.364347	0.386464	0.520362	0	0	0.387378
1988	0.839567	0.163771	0.270422	0.512714	0.0134836	0.040232	0.689969	1	501348	3509.42	0	1	0	0	1.1798	0.488267	0.49959	0.416126	0	0.371664	0.531614	0.543942	0.453068	0	0.404659
1989	0.726585	0.0718692	0.753972	0.110297	0	0.0671255	0.182166	3	556614	3541.89	1	0	0	1	0.826623	0.472025	0.494624	0.401358	0.308709	0.471779	0.487496	0.510835	0.414512	0.318827	0.487241
1990	0.880206	0.114162	0.420063	0.472903	0	0	0.587064	1	558554	3541.89	0	0	0	0	0.966229	0.495211	0.519371	0	0	0.376082	0.50689	0.53162	0	0	0.384952
1991	0.859116	0.418112	0.590906	0	0	0	0.418112	1	542006	3534.05	0	0	1	0	0.675471	0.491944	0.512365	0	0.321914	0.373809	0.463239	0.482467	0	0.30313	0.351997
1992	0.7979	0.200087	0.798381	0	0.00154344	0	0.201631	0	500000	3104.26	0	0	0	0	0.511704	0.467532	0.492941	0	0	0	0.418388	0.441126	0	0	0
1993	0.763669	0.817779	0.101664	0.0208345	0.060471	0	0.899085	2	500000	2475.97	1	4	1	2	0.64723	0.437016	0.487567	0.607686	0.411371	0.431639	0.419311	0.467813	0.583066	0.394705	0.414151
1994	0.734341	0.828174	0	0	0.171826	0	1	1	537613	2768.87	1	0	0	0	0.45877	0.445026	0.491651	0.402425	0	0.359428	0.395649	0.437101	0.357774	0	0.319548
1995	0.842954	0.902799	0	0	0.0972013	0	1	2	723571	1984.7	1	0	0	0	0.31889	0.423847	0.548134	0.416545	0	0.442431	0.332406	0.429878	0.326679	0	0.34698
1996	0.647851	0.967506	0	0.0328167	0	0	1.00032	2	726944	1876.27	0	1	1	0	0.144088	0.391316	0.513818	0.390013	0.299983	0.414251	0.26873	0.352856	0.267835	0.206008	0.28448
1997	0.586719	0.690074	0.26872	0.0428983	0	0	0.732973	0	588652	1876.27	0	0	0	0	0.744192	0.381739	0.475486	0	0	0	0.405117	0.504604	0	0	0
1998	0.686326	0.44126	0.559773	0	0	0	0.44126	0	500000	1783.2	0	0	0	0	0.685798	0.391984	0.474723	0	0	0	0.391908	0.474632	0	0	0
1999	0.845288	0.775811	0.120305	0	0.0483034	0.0588061	0.824115	2	500000	676.397	0	1	0	0	0.764708	0.324068	0.500102	0.416833	0	0.442737	0.316053	0.487732	0.406522	0	0.431786
[truncated: 567 more rows]
