# Supplementary material for: Relationship between spatial pattern and function of urban land use in Changchun, China
Source: PLoS One. 2023 Sep 8;18(9):e0291121. doi: 10.1371/journal.pone.0291121 (PMC10490841; doi:10.1371/journal.pone.0291121)
Supplement: S2 Table — (XLSX) [file pone.0291121.s002.xlsx]

## Sheet: Sheet1
ID	land use density	Proportion of residential land	Proportion of industrial land	Proportion of commercial land	Proportion of land for public facilities	Proportion of green land	Proportion of living land	Number of public transport stops	Total thermal value	Population	Number of primary and secondary schools	Number of hospitals	Number of hotels	Number of banks	mixed land use function index	NPD	NRD	NAD	NBD	NTD	MPD	MRD	MAD	MBD	MTD
1	0	0	0	0	0	0	0	0	258319	238.568	0	0	0	0	0	0	0	0	0	0	0	0	0	0	0
2	0	0	0	0	0	0	0	0	768232	726.802	0	0	0	0	0	0	0	0	0	0	0	0	0	0	0
3	0	0	0	0	0	0	0	0	251546	249.329	0	0	0	0	0	0	0	0	0	0	0	0	0	0	0
4	0.015121	0	0	0	0	1	0	0	645856	600.788	0	0	0	0	0	0.0837816	0.142171	0	0	0	0	0	0	0	0
5	0	0	0	0	0	0	0	0	1000000	947.409	0	0	0	0	0	0	0	0	0	0	0	0	0	0	0
6	0	0	0	0	0	0	0	0	1000000	947.409	0	0	0	0	0	0	0	0	0	0	0	0	0	0	0
7	0	0	0	0	0	0	0	0	920561	878.904	0	0	0	0	0	0	0	0	0	0	0	0	0	0	0
8	0	0	0	0	0	0	0	0	230649	231.42	0	0	0	0	0	0	0	0	0	0	0	0	0	0	0
9	0.367807	0	0	0	0	1	0	0	407306	374.855	0	0	0	0	9.059e-09	0.164805	0.279133	0	0	0	0.00206459	0.00349684	0	0	0
10	0.147638	0	0	0	0	1	0	1	1000000	947.338	0	0	0	0	2.02136e-07	0.166297	0.281655	0	0	0.194107	0.00568847	0.0096345	0	0	0.00663976
11	0	0	0	0	0	0	0	0	1000000	947.409	0	0	0	0	0	0	0	0	0	0	0	0	0	0	0
12	0	0	0	0	0	0	0	0	1000000	945.403	0	0	0	0	0	0	0	0	0	0	0	0	0	0	0
13	0	0	0	0	0	0	0	0	1000000	945.171	0	0	0	0	0	0	0	0	0	0	0	0	0	0	0
14	0	0	0	0	0	0	0	0	788777	761.205	0	0	0	0	0	0	0	0	0	0	0	0	0	0	0
15	0.0716064	0	1	0	0	0	0	0	328754	304.027	0	0	0	0	0	0.103667	0.174818	0	0	0	0	0	0	0	0
16	0.197047	0	0	0	0	1	0	1	910388	859.136	0	0	0	0	0	0.174365	0.295464	0	0	0.208633	0	0	0	0	0
17	0.343396	0	0.637791	0	0	0.362243	0	1	1045437	946.526	0	0	0	0	0.654679	0.205324	0.351845	0	0	0.239712	0.241267	0.413437	0	0	0.281675
18	0.381686	0	0.485008	0	0.117156	0.399	0.117156	0	1281425	943.245	0	0	0	0	0.968758	0.210637	0.380692	0	0	0	0.265865	0.480508	0	0	0
19	0.214063	0	0	0	1	0	1	1	1000000	934.807	0	0	0	0	3.9778e-08	0.181867	0.309068	0	0	0.212999	0.00377597	0.00641696	0	0	0.00442234
20	0	0	0	0	0	0	0	1	1000000	926.991	0	0	0	0	0	0	0	0	0	0	0	0	0	0	0
21	0	0	0	0	0	0	0	0	565262	563.61	0	0	0	0	0	0	0	0	0	0	0	0	0	0	0
22	0	0	0	0	0	0	0	0	48630	158.072	0	0	0	0	0	0	0	0	0	0	0	0	0	0	0
23	0.118728	0	1	0	0	0	0	0	372355	350.702	0	0	0	0	0	0.122095	0.205308	0	0	0	0	0	0	0	0
24	0.251367	0	1	0	0	0	0	1	956678	718.366	0	0	0	0	0	0.177065	0.318068	0	0	0.221727	0	0	0	0	0
25	0.260613	0	1	0	0	0	0	2	998986	946.693	0	0	0	0	0	0.19165	0.324566	0	0	0.266071	0	0	0	0	0
26	0.267602	0	0.316191	0	0	0.683809	0	2	1000107	943.876	0	0	0	0	0.623965	0.192776	0.326816	0	0	0.267838	0.238216	0.40385	0	0	0.33097
27	0	0	0	0	0	0	0	1	1749586	929.465	0	0	0	0	0	0	0	0	0	0	0	0	0	0	0
28	0.398521	0.865254	0.0272677	0	0	0.107493	0.865254	1	1604966	925.71	0	0	0	0	0.463195	0.211911	0.40764	0	0	0.248802	0.22003	0.423257	0	0	0.258335
29	0.56362	0.155079	0.15709	0	0.0334966	0.68308	0.188576	0	1008578	926.483	0	0	0	0	0.953919	0.231142	0.39457	0	0	0	0.26364	0.450044	0	0	0
30	0.21558	0	0	0	0	1	0	0	1074943	925.71	0	0	0	0	1.71189e-07	0.181737	0.315445	0	0	0	0.00542513	0.00941651	0	0	0
31	0.0810216	0	0	0	0	1	0	0	1054679	1976.42	0	0	0	0	2.33063e-07	0.172334	0.245776	0	0	0	0.00709723	0.0101218	0	0	0
32	0.0317684	0	1	0	0	0	0	0	991070	2773.02	0	0	0	0	0	0.14849	0.191386	0	0	0	0	0	0	0	0
33	0.0368094	0	1	0	0	0	0	0	314771	925.696	0	0	0	0	0	0.116823	0.146245	0	0	0	0	0	0	0	0
34	0	0	0	0	0	0	0	1	170542	286.222	0	0	0	0	0	0	0	0	0	0	0	0	0	0	0
35	0.317271	0.833042	0.0588931	0	0.0121675	0	0.845209	0	1101933	1162.15	1	0	0	0	0.372606	0.212038	0.349667	0.265346	0	0	0.220734	0.364007	0.276228	0	0
36	0.0597684	0.24196	0.404966	0	0.353073	0	0.595034	0	743100	497.464	0	0	0	0	1.07698	0.112558	0.207978	0	0	0	0.231905	0.428502	0	0	0
37	0.115413	1	0	0	0	0	1	0	1158381	320.671	0	0	0	0	0	0.118443	0.275072	0	0	0	0	0	0	0	0
38	0.0803757	1	0	0	0	0	1	0	1348256	335.095	0	0	0	0	1.706e-09	0.109447	0.26127	0	0	0	0.00132104	0.00315357	0	0	0
39	0.286767	0.997345	0	0	0	0	0.997345	0	1624796	378.303	1	0	0	0	0.00265112	0.15523	0.376623	0.258724	0	0	0.048134	0.116784	0.0802255	0	0
40	0.204657	0.980964	0	0	0	0	0.980964	0	596059	239.377	0	0	0	0	0.0188537	0.126581	0.266977	0	0	0	0.0697368	0.147084	0	0	0
41	0	0	0	0	0	0	0	0	263354	122.184	0	0	0	0	0	0	0	0	0	0	0	0	0	0	0
42	0	0	0	0	0	0	0	0	797281	510.534	0	0	0	0	0	0	0	0	0	0	0	0	0	0	0
43	0.202487	0	0.894907	0	0.105093	0	0.105093	2	1322958	945.994	0	0	0	0	0.336132	0.179898	0.327566	0	0	0.249803	0.2042	0.371815	0	0	0.283548
44	0.690809	0	1	0	0	0	0	1	1041711	947.409	0	0	0	0	9.99978e-13	0.244586	0.418641	0	0	0.285484	0.000268281	0.000459198	0	0	0.000313141
45	0.205703	0	1	0	0	0	0	1	1000000	946.444	0	0	0	0	0	0.18063	0.306005	0	0	0.210888	0	0	0	0	0
46	0.187674	0	0.0419253	0	0.0425116	0.915563	0.0425116	0	1149349	927.633	0	0	0	0	0.347999	0.175639	0.309998	0	0	0	0.204958	0.361746	0	0	0
47	0.0441975	0	0.328807	0	0.671193	0	0.671193	0	2000000	925.71	2	0	1	0	0.633331	0.12229	0.2488	0.19278	0.128126	0	0.23793	0.48407	0.375077	0.249285	0
48	0.508933	0.465985	0.00218925	0	0	0.532576	0.465985	0	1919355	925.71	0	0	0	0	0.704773	0.225271	0.453546	0	0	0	0.244373	0.492004	0	0	0
49	0.918451	0.00284301	0	0	0	0.997157	0.00284301	1	1665390	925.71	0	0	0	0	0.0195072	0.261099	0.507017	0	0	0.306553	0.0996758	0.193556	0	0	0.117028
50	0.754287	0.809512	0	0	0	0.190488	0.809512	1	1933391	1206.16	1	0	0	0	0.48693	0.265779	0.501355	0.329488	0	0.291827	0.238234	0.449394	0.29534	0	0.261582
51	0.367011	0.754226	0	0	0.0190945	0.226679	0.773321	1	1576709	2719.29	0	0	0	0	0.624764	0.272416	0.397525	0	0	0.243731	0.311166	0.45407	0	0	0.278401
52	0.37225	0	0.348371	0	0	0.66506	0	0	1000000	2809.32	0	0	0	0	0.638616	0.275629	0.354917	0	0	0	0.315447	0.406189	0	0	0
53	0.215479	0	0.696804	0	0	0.303196	0	0	1000000	2809.32	0	0	0	0	0.613548	0.240418	0.309578	0	0	0	0.312305	0.402143	0	0	0
54	0.0509798	0	1	0	0	0	0	0	732805	2089.81	0	0	0	0	0	0.155656	0.199143	0	0	0	0	0	0	0	0
55	0.00187825	0	1	0	0	0	0	0	569479	1633.25	0	0	0	0	0	0.0640914	0.0816408	0	0	0	0	0	0	0	0
56	0.169495	0	0	0	0	1	0	0	599831	1672.85	0	0	0	0	1.03195e-07	0.198734	0.255112	0	0	0	0.00555134	0.00712617	0	0	0
57	0.0322763	0	0	0	0	1	0	0	291588	857.06	0	0	0	0	3.88211e-07	0.110859	0.138516	0	0	0	0.00652855	0.00815727	0	0	0
58	0.0794031	0.479335	0	0.520665	0	0	1	1	329427	419.85	0	0	0	0	0.692293	0.115679	0.179495	0	0	0.166227	0.198777	0.308437	0	0	0.285637
59	0.114215	0.546926	0	0.453074	0	0	1	0	1728893	1783.83	0	0	0	0	0.688737	0.182996	0.303971	0	0	0	0.286763	0.476337	0	0	0
60	0.0837559	0.670511	0	0.231036	0.0984537	0	1	1	1577163	1741.92	0	0	1	0	0.834755	0.168331	0.274777	0	0.150329	0.168459	0.299089	0.488221	0	0.267103	0.299317
61	0.323815	0.394789	0	0.151238	0.241666	0.212306	0.787694	0	1564211	589.884	0	0	0	0	1.32482	0.179388	0.384491	0	0	0	0.255129	0.546829	0	0	0
62	0.519393	0.752015	0	0	0.256229	0	1.00824	0	2000000	465.43	1	0	0	0	0.563227	0.189977	0.460654	0.300144	0	0	0.193865	0.47008	0.306285	0	0
63	0.50941	0.762132	0	0.0407663	0.197101	0	1	1	1846584	465.43	1	0	2	0	0.65757	0.189058	0.449213	0.298691	0.280746	0.264551	0.201518	0.478818	0.318376	0.299249	0.281986
64	0.809539	0.916912	0	0.0164438	0.0584935	0	0.991849	1	1708685	465.43	1	0	1	1	0.313138	0.212269	0.494492	0.335363	0.315214	0.297031	0.167403	0.389972	0.264478	0.248588	0.234248
65	0.224852	0.997069	0	0	0	0	0.997069	0	1139172	465.43	0	0	1	0	0.00292621	0.1541	0.323585	0	0.192426	0	0.052048	0.109293	0	0.0649928	0
66	0	0	0	0	0	0	0	0	644060	299.989	0	0	0	0	0	0	0	0	0	0	0	0	0	0	0
67	0.0241886	0	1	0	0	0	0	0	298219	869.968	0	0	0	0	1.2e-11	0.103538	0.129696	0	0	0	0.000488644	0.000612096	0	0	0
68	0.223481	0.000317788	0.930301	0	0.053184	0.0161974	0.0535018	4	1332842	1005.63	1	0	0	0	0.292593	0.187269	0.336387	0.243089	0	0.304486	0.200319	0.359828	0.260029	0	0.325704
69	0.306261	0.750849	0.0823262	0.025235	0.14159	0	0.917674	1	1686304	947.409	0	0	2	0	0.790366	0.199579	0.386512	0	0.247212	0.232951	0.252959	0.489888	0	0.313331	0.295256
70	0.120684	0	0.95297	0	0.0470303	0	0.0470303	2	1115188	947.409	0	0	0	0	0.189677	0.158127	0.275453	0	0	0.219488	0.17705	0.308417	0	0	0.245755
71	0.00127341	0	1	0	0	0	0	0	1000000	941.62	1	0	0	0	0	0.0506011	0.0858342	0.0667878	0	0	0	0	0	0	0
72	0.175728	0	0.141545	0	0	0.858455	0	0	1079472	928.523	0	0	0	0	0.407758	0.172817	0.300056	0	0	0	0.213293	0.370333	0	0	0
73	0.758932	0	0.411925	0.0232632	0.564812	0	0.588075	1	1999533	925.71	0	0	1	0	0.775488	0.248938	0.506437	0	0.260819	0.292275	0.250285	0.509177	0	0.26223	0.293857
74	0.587451	0.621852	0.0671575	0	0.231626	0.0793691	0.853478	2	2000000	925.71	0	0	0	0	1.01666	0.233498	0.475055	0	0	0.326018	0.267815	0.544873	0	0	0.373933
75	0.818209	0.613791	0	0	0	0.386601	0.613791	2	2000000	925.71	0	0	0	0	0.667003	0.253663	0.51608	0	0	0.354173	0.241031	0.49038	0	0	0.336536
76	0.500319	0.648664	0	0	0.27997	0.0775229	0.928634	2	2232340	1373.87	1	0	0	0	0.835431	0.247874	0.469282	0.297349	0	0.313192	0.281771	0.533457	0.338012	0	0.356022
77	0.597013	0.785431	0	0	0.0642918	0.150564	0.849723	1	1571420	2677.24	1	0	0	0	0.65121	0.306449	0.448557	0.310779	0	0.275257	0.313179	0.458408	0.317603	0	0.281301
78	0.449571	0	0	0	0	1	0	0	1000000	2809.32	0	0	0	0	5.1549e-08	0.288946	0.372064	0	0	0	0.00531706	0.00684657	0	0	0
79	0.132694	0	0.244922	0	0.0232087	0.731869	0.0232087	0	1306954	2809.32	1	0	0	0	0.660355	0.212975	0.293803	0.213387	0	0	0.318098	0.438823	0.318713	0	0
80	0.111703	0	0.1648	0	0	0.835199	0	0	1084421	2809.32	0	0	0	0	0.447545	0.204001	0.268238	0	0	0	0.288619	0.379501	0	0	0
81	0.0047564	0	0	0	0	0.999999	0	0	1000000	2809.32	0	0	0	0	1.2367e-06	0.0926693	0.119327	0	0	0	0.0117675	0.0151525	0	0	0
82	0.464422	0	0	0	0.0444053	0.955746	0.0444053	0	1000000	2809.32	0	0	0	0	0.181556	0.291303	0.3751	0	0	0	0.23034	0.2966	0	0	0
83	0.0634752	0	0	0	0	1	0	0	509974	1463.65	0	0	0	0	3.18441e-07	0.150316	0.191144	0	0	0	0.00711398	0.00904621	0	0	0
84	0.0523103	0.889148	0	0	0	0.110852	0.889148	0	578711	1499.62	0	0	0	0	0.348292	0.144099	0.188351	0	0	0	0.231473	0.302556	0	0	0
85	0.166463	0.964947	0	0.0350534	0	0	1	0	1546714	2311.07	0	0	0	0	0.151892	0.214604	0.324634	0	0	0	0.209745	0.317284	0	0	0
86	0.357906	0.431177	0.177179	0.295939	0.095705	0	0.822821	0	2000000	2049.02	0	0	0	0	1.25425	0.252119	0.419704	0	0	0	0.344953	0.574245	0	0	0
87	0.16373	0	0.240823	0.271227	0.48795	0	0.759177	0	1446926	2049.02	0	1	0	1	1.04688	0.207346	0.317829	0.224899	0.177755	0	0.329714	0.5054	0.357626	0.282659	0
88	0.341825	0.254833	0.416997	0.0612502	0.267612	0	0.583695	0	1803728	1421.2	0	0	0	0	1.23696	0.227291	0.404148	0	0	0	0.313487	0.557414	0	0	0
89	0.57382	0.500257	0.0150726	0	0.484671	0	0.984927	0	2000000	979.036	1	0	1	0	0.760762	0.235451	0.472275	0.307715	0.243211	0	0.25265	0.506773	0.330193	0.260976	0
90	0.724972	0.930653	0	0.055256	0.00172514	0.0117701	0.987634	2	1645404	1071.06	0	1	3	1	0.290156	0.255369	0.476432	0.326239	0.364657	0.343621	0.203117	0.378947	0.259485	0.290043	0.273311
91	0.515898	0.652888	0	0.0499833	0.276003	0.0211255	0.978875	0	1133970	465.43	0	0	0	1	0.864909	0.189657	0.397781	0	0.236826	0	0.21581	0.452632	0	0.269483	0
92	0.286672	0.129289	0	0.0466828	0.460927	0.37154	0.6369	2	1000000	465.43	0	3	0	0	1.1324	0.163747	0.332479	0.340472	0	0.272487	0.230849	0.468725	0.479993	0	0.384148
93	0.168595	0	0	0	0	1	0	0	989426	460.177	0	0	0	0	9.2921e-08	0.142978	0.290359	0	0	0	0.00389572	0.0079114	0	0	0
94	0.398162	0	0	0	0	1	0	0	830227	386.715	0	0	0	0	3.6269e-08	0.169466	0.343936	0	0	0	0.00294409	0.00597511	0	0	0
95	0.195653	0	0	0	0	1	0	0	834525	391.639	0	0	0	0	1.67869e-07	0.142351	0.288348	0	0	0	0.00433244	0.00877583	0	0	0
96	0	0	0	0	0	0	0	0	251931	118.96	0	0	0	0	0	0	0	0	0	0	0	0	0	0	0
97	0.159743	0	1	0	0	0	0	0	933131	3372.17	0	0	0	0	0	0.233552	0.28216	0	0	0	0	0	0	0	0
98	0.285036	0	0.694987	0	0.00811928	0.296894	0.00811928	1	1432538	3916.71	0	0	0	0	0.652504	0.280263	0.364146	0	0	0.228806	0.344736	0.447916	0	0	0.281441
99	0.369463	0.0472106	0.584996	0	0.212167	0.155626	0.259378	1	1205840	1637.04	1	1	1	1	1.07624	0.240164	0.371758	0.327797	0.259083	0.244137	0.313756	0.485673	0.428242	0.338473	0.318947
100	0.372795	0	0.843941	0	0.128891	0.0271677	0.128891	2	1097285	947.409	1	0	1	0	0.505224	0.209633	0.363657	0.276263	0.218352	0.290982	0.226185	0.392369	0.298075	0.235592	0.313957
101	0.165587	0	0.946188	0.0121439	0	0.041668	0.0121439	0	1066538	946.872	0	0	0	0	0.238325	0.171115	0.294713	0	0	0	0.187423	0.322801	0	0	0
102	0.312041	0.169946	0.380004	0	0.0548247	0.395225	0.224771	1	1772147	935.466	0	0	0	0	1.19495	0.19987	0.393268	0	0	0.234042	0.279597	0.550139	0	0	0.3274
103	0.593075	0.378125	0.388906	0	0.20293	0.0300393	0.581055	3	2108266	925.71	1	0	1	0	1.16397	0.234055	0.482609	0.310265	0.245226	0.361659	0.27703	0.57122	0.367232	0.290252	0.428063
104	0.669042	0.313034	0.00304717	0	0.0964983	0.58742	0.409533	2	2089871	925.71	1	0	1	1	0.919377	0.241215	0.496266	0.319756	0.300545	0.336793	0.261165	0.537309	0.346201	0.325402	0.364647
105	0.548446	0.0834514	0.543611	0	0	0.372894	0.0834514	0	2000000	925.71	0	2	0	0	0.906439	0.229522	0.466965	0.361823	0	0	0.260241	0.529463	0.410249	0	0
106	0.755499	0.364565	0.551599	0.0305855	0	0.0534418	0.39515	3	2135297	1316.44	2	0	1	2	0.959228	0.271828	0.514376	0.391986	0.342869	0.38422	0.288547	0.546013	0.416095	0.363957	0.407852
107	0.406168	0.303102	0	0.0230785	0	0.67382	0.32618	1	1507499	2532.82	0	0	1	1	0.714807	0.274466	0.40308	0	0.265291	0.249987	0.316125	0.464261	0	0.305558	0.287931
108	0.678	0.0650639	0	0	0	0.934936	0.0650639	2	1283214	2809.29	0	0	0	0	0.24068	0.320201	0.439653	0	0	0.337914	0.247158	0.339361	0	0	0.260831
109	0.777547	0.882402	0.0120337	0	0.103605	0	0.986007	2	2169324	2809.32	0	0	0	0	0.398474	0.331359	0.520173	0	0	0.349688	0.28036	0.440115	0	0	0.295869
110	0.448328	0.746491	0.138876	0.0359568	0.0272631	0.0512006	0.809711	0	1864832	2809.32	1	0	0	0	0.862366	0.288746	0.436185	0.289304	0	0	0.340047	0.513683	0.340705	0	0
111	0.220991	0.160032	0	0.0357196	0	0.804249	0.195751	0	1418842	2809.32	0	0	0	0	0.587462	0.241941	0.340861	0	0	0	0.308931	0.435239	0	0	0
112	0.186281	0	0	0	0	1	0	1	1000000	2809.32	0	0	0	0	1.90234e-07	0.231824	0.298511	0	0	0.205724	0.00736951	0.00948943	0	0	0.00653979
113	0.252902	0	0	0	0	1	0	0	999117	2799.5	0	0	0	0	-3.639e-08	0.250019	0.322149	0	0	0	0	0	0	0	0
114	0.307081	0.694442	0.185922	0	0	0.129287	0.694442	0	1531867	2809.32	0	0	0	0	0.830511	0.262682	0.377405	0	0	0	0.336863	0.483983	0	0	0
115	0.426299	1	0	0	0	0	1	3	1929471	2506.39	0	0	0	0	5.29e-09	0.277074	0.434476	0	0	0.333005	0.00292436	0.00458565	0	0	0.00351468
116	0.380317	0.508267	0.171492	0.320241	0	0	0.828508	1	2000000	2049.02	0	0	0	0	1.011	0.255976	0.426125	0	0	0.245911	0.326852	0.544112	0	0	0.314
117	0.294866	0.542299	0.446894	0	0	0.0125486	0.542299	1	1901997	2049.07	1	0	1	0	0.746737	0.240199	0.394783	0.260532	0.205918	0.230753	0.30301	0.498017	0.32866	0.259765	0.291094
118	0.425901	0.211458	0.745729	0	0.0430234	0	0.254482	1	1860666	2157.26	0	0	0	3	0.682692	0.266756	0.43038	0	0.297096	0.25297	0.300154	0.484263	0	0.334292	0.284641
119	0.813924	0.1944	0.414628	0.0410137	0.350673	0	0.586087	2	2000000	2429.59	1	2	1	0	1.18189	0.323159	0.515403	0.441958	0.265421	0.353708	0.354743	0.565776	0.485153	0.291362	0.388278
120	0.728097	0.355377	0.00304454	0.0374276	0.551338	0.054305	0.944143	2	2000000	2304.63	0	3	3	1	0.994737	0.310136	0.501243	0.429816	0.365049	0.343991	0.335299	0.541911	0.464689	0.394667	0.3719
121	0.604576	0.792104	0.0105859	0.00659547	0.0207114	0.170056	0.819411	3	1439038	940.947	0	0	0	0	0.647451	0.236158	0.439963	0	0	0.3634	0.240237	0.447564	0	0	0.369678
122	0.766692	0.0253008	0	0	0	0.974699	0.0253008	0	1000000	465.43	0	0	0	0	0.118007	0.209403	0.425181	0	0	0	0.131161	0.266315	0	0	0
123	0.860421	0	0	0	0	1	0	0	1000000	465.43	0	0	0	0	2.4997e-08	0.215529	0.437619	0	0	0	0.00281384	0.00571334	0	0	0
124	0.568017	0	0	0	0	1	0	0	1000000	465.43	0	0	0	0	0	0.194276	0.394465	0	0	0	0	0	0	0	0
125	0.00739209	0	0	0	0	1	0	0	1000000	465.43	0	0	0	0	0	0.0656175	0.133232	0	0	0	0	0	0	0	0
126	0	0	0	0	0	0	0	0	393182	180.827	0	0	0	0	0	0	0	0	0	0	0	0	0	0	0
127	0	0	0	0	0	0	0	0	350861	1450.45	0	0	0	0	0	0	0	0	0	0	0	0	0	0	0
128	0.108881	0	1	0	0	0	0	0	1293192	4143.83	1	0	0	0	9.00002e-12	0.22347	0.278871	0.203092	0	0	0.000673817	0.000840865	0.000612373	0	0
129	0.357144	0	1	0	0	0	0	0	1797916	4143.83	0	0	0	0	0	0.30074	0.408266	0	0	0	0	0	0	0	0
130	0.73594	0	0.94824	0	0.0356188	0.0161409	0.0356188	0	1498406	4113.17	0	0	0	0	0.235785	0.359652	0.466932	0	0	0	0.270583	0.351295	0	0	0
131	0.499268	0	0.702926	0	0	0.297074	0	1	1000000	2471.81	0	0	0	0	0.608365	0.287232	0.381946	0	0	0.263224	0.30178	0.401291	0	0	0.276556
132	0.349543	0.0642149	0.355307	0.0494961	0	0.530982	0.113711	2	1065693	947.409	0	0	0	0	1.02887	0.206285	0.355163	0	0	0.286335	0.270198	0.465204	0	0	0.37505
133	0.641182	0.0598271	0.885474	0	0.0470717	0.0076271	0.106899	1	1700411	947.378	0	0	0	0	0.457238	0.240068	0.465916	0	0	0.280212	0.22061	0.428152	0	0	0.2575
134	0.813354	0.00257563	0.9155	0	0.0819242	0	0.0844998	1	2000000	939.062	0	0	0	0	0.301151	0.254207	0.515313	0	0	0.29738	0.198296	0.401973	0	0	0.231973
135	0.460545	0.274393	0.0998986	0.00244406	0.148744	0.474898	0.425582	1	2000000	926.64	0	2	0	0	1.23674	0.219771	0.447012	0.346362	0	0.257964	0.281333	0.57223	0.443386	0	0.330226
136	0.621177	0.567235	0.25926	0.113717	0	0.0598359	0.680951	3	2000000	925.71	0	0	0	0	1.08733	0.23678	0.481731	0	0	0.365869	0.272352	0.554103	0	0	0.420835
137	0.76099	0	0.872242	0	0	0.128345	0	3	2000000	925.71	0	0	0	0	0.382722	0.249107	0.50681	0	0	0.384917	0.209779	0.426797	0	0	0.324148
138	0.624708	0.252014	0.195051	0.103357	0	0.450269	0.355371	1	1947894	1002.06	0	0	0	0	1.26	0.241927	0.479188	0	0	0.278395	0.288309	0.571057	0	0	0.331768
139	0.612272	0.887035	0	0	0.0218216	0.0863434	0.908856	2	2000000	2485.31	0	0	0	0	0.401286	0.302678	0.479995	0	0	0.329409	0.272338	0.431881	0	0	0.296389
140	0.574386	0.982563	0	0	0.0161419	0	0.998705	2	2687117	2622.33	0	0	3	0	0.0838909	0.301927	0.509129	0	0.320162	0.32419	0.186651	0.314743	0	0.197924	0.200414
141	0.637506	0.997127	0	0	0	0	0.997127	3	2326896	2696.09	0	0	0	0	0.00286909	0.312068	0.503863	0	0	0.36825	0.0808285	0.130505	0	0	0.0953802
142	0.618045	0.819736	0	0	0.102472	0.0805716	0.922207	1	2214549	2805.47	0	0	1	0	0.599318	0.312768	0.493736	0	0.247767	0.277649	0.310371	0.489953	0	0.245869	0.275522
143	0.193064	0.151767	0	0.0406181	0.18193	0.625686	0.374314	1	1464662	2808.31	0	0	0	0	1.01969	0.233885	0.332231	0	0	0.207571	0.354563	0.503652	0	0	0.314672
144	0.31353	0.00155389	0	0	0	0.998446	0.00155389	1	1000000	2772.16	0	0	0	0	0.0116017	0.263168	0.340007	0	0	0.234321	0.115424	0.149124	0	0	0.102771
145	0.295773	0	0	0	0.0484197	0.95158	0.0484197	0	1099381	2719.62	1	0	0	0	0.193836	0.258117	0.343382	0.260732	0	0	0.232239	0.308956	0.234592	0	0
146	0.0355547	0	0	0.603221	0	0.396779	0.603221	3	1818734	2642.63	0	0	0	0	0.671684	0.150892	0.230001	0	0	0.178956	0.314582	0.479509	0	0	0.37309
147	0.29878	0.00966261	0	0.990337	0	0	1	2	2049825	2068.69	0	0	1	0	0.0544455	0.241571	0.403696	0	0.206598	0.27532	0.157833	0.263759	0	0.134983	0.179883
148	0.265775	0.837779	0	0.163099	0	0	1.00088	1	2205055	2246.38	0	0	0	0	0.444051	0.239518	0.399388	0	0	0.224838	0.272312	0.454072	0	0	0.255623
149	0.481217	0.203112	0.116564	0.0396024	0.555941	0.0813364	0.798656	2	2000000	2427	0	0	1	1	1.23264	0.283295	0.451946	0	0.276778	0.310159	0.358395	0.571755	0	0.350151	0.392381
150	0.769007	0.53235	0.00797364	0.0194343	0.322489	0.116887	0.874273	2	2000000	2429.59	0	0	0	0	1.06659	0.318605	0.50814	0	0	0.348724	0.345756	0.551443	0	0	0.378442
151	0.660038	0.778508	0.0769135	0	0.0901353	0.0410192	0.868643	1	2000000	2429.59	0	0	0	0	0.740118	0.306663	0.489095	0	0	0.28225	0.315569	0.503299	0	0	0.290447
152	0.841213	0.578237	0	0.0805388	0.0686131	0.272481	0.727389	2	1542907	1510.66	1	0	2	0	1.05773	0.289098	0.486427	0.338596	0.318253	0.356636	0.306134	0.515092	0.358549	0.337008	0.377653
153	0.870001	0.00867541	0	0.0968335	0	0.894818	0.105509	0	1000000	465.43	0	0	0	0	0.366714	0.216126	0.438832	0	0	0	0.174144	0.35359	0	0	0
154	0.131162	0	0	0.0414034	0	0.958629	0.0414034	0	1000000	465.43	0	0	0	0	0.172347	0.134673	0.273445	0	0	0	0.144188	0.292765	0	0	0
155	0	0	0	0	0	0	0	0	1000000	465.43	0	0	0	0	0	0	0	0	0	0	0	0	0	0	0
156	0	0	0	0	0	0	0	0	1000000	465.43	0	0	0	0	0	0	0	0	0	0	0	0	0	0	0
157	0	0	0	0	0	0	0	0	782437	364.241	0	0	0	0	0	0	0	0	0	0	0	0	0	0	0
158	0	0	0	0	0	0	0	0	289721	1203.29	0	0	0	0	0	0	0	0	0	0	0	0	0	0	0
159	0.0326543	0	1	0	0	0	0	1	1366903	3801.48	0	0	0	0	0	0.161835	0.209325	0	0	0.133115	0	0	0	0	0
160	0.385026	0	1	0	0	0	0	0	1908604	4143.83	0	0	0	0	0	0.306446	0.422385	0	0	0	0	0	0	0	0
161	0.822481	0	0.991627	0	0	0.00837348	0	1	1534163	4143.83	0	0	0	0	0.0483861	0.370478	0.482994	0	0	0.298211	0.182457	0.23787	0	0	0.146866
162	0.715624	0	0.970164	0	0	0.0298358	0	1	1000000	4141.01	1	0	1	0	0.134171	0.357749	0.417916	0.325182	0.257016	0.288013	0.235408	0.275	0.213978	0.169123	0.189521
163	0.536399	0	0.827489	0	0	0.172511	0	2	1171539	2356.44	0	0	0	0	0.459846	0.288938	0.405058	0	0	0.318692	0.278026	0.389761	0	0	0.306657
164	0.632338	0.407241	0.569686	0	0.023105	0	0.430346	0	1353850	947.409	1	0	1	0	0.773443	0.239238	0.438032	0.315277	0.249188	0	0.251594	0.460655	0.33156	0.262057	0
165	0.731527	0.096467	0.903837	0	0	0	0.096467	1	2057327	947.409	2	0	0	0	0.316977	0.248113	0.505449	0.388839	0	0.2896	0.201303	0.410088	0.315478	0	0.234963
166	0.673337	0.685082	0.184383	0.0784153	0.052119	0	0.815617	2	2000000	929.145	2	0	2	0	0.924449	0.241828	0.49154	0.380865	0.301026	0.337332	0.26177	0.532074	0.412271	0.32585	0.365149
167	0.414937	0.14777	0.576782	0.22229	0	0.0537608	0.37006	1	2000000	925.71	1	0	2	0	1.09138	0.214061	0.435508	0.28376	0.266712	0.251326	0.272606	0.554619	0.361367	0.339657	0.320063
168	0.745806	0.327895	0.536142	0	0.044685	0.0922384	0.37258	1	2000000	925.71	0	0	0	0	1.05856	0.247855	0.504263	0	0	0.291003	0.270533	0.550401	0	0	0.317629
169	0.613641	0.536604	0.0950469	0.033638	0	0.334991	0.570242	4	2000000	1107.12	0	0	0	0	1.03818	0.247005	0.480263	0	0	0.391954	0.281706	0.547733	0	0	0.447018
170	0.318515	0.887565	0	0.0500601	0	0.0619934	0.937625	3	2000000	2226.13	0	0	0	1	0.428157	0.250036	0.407646	0	0.209929	0.309603	0.269228	0.438936	0	0.226042	0.333367
171	0.494085	0.912778	0	0.0133043	0	0.0739173	0.926083	5	2047209	2243.44	0	0	1	0	0.333312	0.279587	0.457642	0	0.234282	0.392586	0.253384	0.414752	0	0.212325	0.355793
172	0.479298	0.789285	0	0	0.184558	0.0261576	0.973842	4	2002662	2243.44	0	5	0	0	0.59394	0.277471	0.451647	0.439895	0	0.368475	0.292753	0.476522	0.464123	0	0.38877
173	0.346599	0.427505	0	0.160881	0	0.412155	0.588385	0	2000000	2311.88	0	0	1	0	1.02255	0.257813	0.416349	0	0.21441	0	0.337885	0.54566	0	0.281002	0
174	0.307425	0.1908	0	0.308197	0.43657	0.0644334	0.935567	1	1781101	2358.58	1	0	0	0	1.21733	0.251458	0.392308	0.263263	0	0.233172	0.354719	0.553408	0.371371	0	0.328923
175	0.350908	0.00234486	0	0	0.000275314	0.99738	0.00262018	0	1695991	2279.26	2	1	0	0	0.019073	0.257688	0.400473	0.358124	0	0	0.124423	0.193366	0.172918	0	0
176	0.19913	0.674247	0	0	0.0438167	0.281937	0.718063	5	2014792	2588.31	1	0	0	0	0.75976	0.23092	0.36316	0.236178	0	0.312801	0.322735	0.507555	0.330084	0	0.437173
177	0.401806	0.689284	0	0	0	0.307858	0.689284	0	2198846	2637.9	0	0	0	0	0.619176	0.276536	0.442547	0	0	0	0.308107	0.493071	0	0	0
178	0.349189	0.314856	0.0266218	0.451458	0	0.207508	0.766313	1	1765425	2345.16	0	0	1	4	0.786715	0.259223	0.404092	0	0.321216	0.240717	0.317587	0.495073	0	0.393537	0.294914
179	0.711617	0.921147	0.00800245	0.0137104	0	0.059892	0.934858	2	2482865	2429.59	0	0	1	1	0.341715	0.312486	0.526495	0	0.305217	0.342027	0.260127	0.438277	0	0.254075	0.284718
180	0.490223	0.493111	0	0.0922814	0.311181	0.103034	0.896574	3	1985477	2429.59	0	0	2	1	1.16597	0.284687	0.453205	0	0.307729	0.344842	0.353542	0.562818	0	0.382156	0.428247
181	0.310869	0.0088468	0	0	0.313093	0.678231	0.32194	1	2000000	2429.59	0	0	0	0	0.668741	0.254047	0.405178	0	0	0.233822	0.307669	0.490699	0	0	0.283176
182	0.549822	0.877928	0	0	0.0241936	0.0944468	0.902122	1	2000000	2429.59	0	0	0	0	0.427206	0.292971	0.467258	0	0	0.269648	0.275061	0.438693	0	0	0.253163
183	0.854461	0.913877	0	0.010186	0.0376125	0.0384276	0.961676	3	1984803	2420.61	1	1	0	2	0.377643	0.326805	0.520693	0.404236	0.319499	0.396228	0.266462	0.42455	0.329597	0.260506	0.323067
184	0.776217	0.261634	0	0.223199	0.0413866	0.477963	0.526219	3	1624087	943.124	0	1	2	2	1.17018	0.25153	0.483027	0.331857	0.370937	0.386828	0.278713	0.535229	0.367721	0.411024	0.428633
185	0.0815765	0.142985	0	0.54844	0.22462	0.0839549	0.916045	0	1183558	465.43	0	0	0	0	1.15098	0.119597	0.253616	0	0	0	0.23179	0.491532	0	0	0
186	0	0	0	0	0	0	0	0	1000000	465.43	0	0	0	0	0	0	0	0	0	0	0	0	0	0	0
187	0	0	0	0	0	0	0	0	1000000	465.43	0	0	0	0	0	0	0	0	0	0	0	0	0	0	0
188	0	0	0	0	0	0	0	0	428891	199.619	1	0	0	0	0	0	0	0	0	0	0	0	0	0	0
189	0.101584	0	1	0	0	0	0	1	193934	789.941	0	0	0	0	0	0.14463	0.163888	0	0	0.176786	0	0	0	0	0
190	0.150471	0	1	0	0	0	0	0	1361815	4143.83	0	0	0	0	0	0.242295	0.306397	0	0	0	0	0	0	0	0
191	0.383961	0	1	0	0	0	0	1	1004659	4143.83	0	0	1	0	0	0.306233	0.358106	0	0.219969	0.246498	0	0	0	0	0
192	0.576591	0	0.598482	0	0	0.401514	0	1	1086023	4143.83	0	0	1	0	0.673622	0.338999	0.40447	0	0.243504	0.272872	0.35244	0.420507	0	0.253159	0.283691
193	0.769976	0	1	0	0	0	0	2	1871823	4132.89	0	0	0	0	6.23e-10	0.364177	0.49981	0	0	0.348834	0.00194229	0.00266568	0	0	0.00186046
194	0.552654	0.0557128	0.941746	0	0.00270487	0	0.0584177	2	2000000	2269.34	0	0	1	0	0.23339	0.288359	0.467858	0	0.240936	0.321079	0.232456	0.377156	0	0.194227	0.258833
195	0.751994	0.784823	0.215177	0	0	0	0.784823	1	2163989	930.956	0	0	1	0	0.520735	0.248724	0.515523	0	0.260221	0.291605	0.226891	0.470271	0	0.23738	0.266009
196	0.819123	0.175974	0.805377	0.0186487	0	0	0.194623	5	2000000	926.235	1	0	1	0	0.554319	0.25377	0.516224	0.336351	0.265844	0.445473	0.230167	0.46821	0.305067	0.241118	0.40404
197	0.754241	0.170256	0.709817	0	0.0953006	0.024844	0.265556	2	2350175	925.71	0	3	0	1	0.860545	0.248553	0.526824	0.433624	0.260415	0.347038	0.256883	0.544479	0.448156	0.269143	0.358668
198	0.775731	0.0581764	0.588385	0.0291032	0.235804	0.0898962	0.323083	5	3163547	925.71	0	2	2	0	1.13772	0.250305	0.571977	0.394585	0.311871	0.439453	0.275454	0.629447	0.434231	0.343206	0.483607
199	0.707689	0.239112	0.369543	0	0.136262	0.255934	0.375374	4	2000000	1114.34	0	0	0	0	1.33039	0.25639	0.497693	0	0	0.406179	0.300218	0.582768	0	0	0.475611
200	0.687758	0.159032	0	0	0.00359112	0.838942	0.162623	2	2000000	2083.14	0	0	0	0	0.459949	0.298076	0.494151	0	0	0.339124	0.269554	0.446867	0	0	0.306674
201	0.851104	0.341692	0	0	0	0.658075	0.341692	1	2000000	2243.44	0	0	0	0	0.642287	0.320304	0.521191	0	0	0.300772	0.298537	0.485773	0	0	0.280333
202	0.584558	0.678746	0	0.00507398	0.0906741	0.226231	0.774494	3	2000000	2243.44	1	1	0	1	0.843715	0.29159	0.474469	0.367637	0.244341	0.360354	0.319606	0.520056	0.40296	0.267817	0.394976
203	0.438886	0.121529	0	0	0.285019	0.591818	0.406548	0	2000000	2243.44	0	0	0	0	0.924332	0.271428	0.441661	0	0	0	0.326981	0.532057	0	0	0
204	0.433707	0.324945	0	0.01002	0.232226	0.43591	0.567191	4	2365306	2243.44	0	0	0	0	1.1124	0.270623	0.459508	0	0	0.359381	0.342477	0.581513	0	0	0.454801
205	0.441082	0.306072	0	0	0	0.693178	0.306072	1	2297850	2243.44	0	1	0	0	0.616397	0.271767	0.458076	0.288128	0	0.255195	0.295482	0.49805	0.313271	0	0.277464
206	0.81741	0.482	0	0	0	0.514438	0.482	0	2000000	2280.06	0	0	0	1	0.693706	0.318379	0.515954	0	0.265705	0	0.305582	0.495216	0	0.255025	0
207	0.621925	0.767765	0	0	0	0.231738	0.767765	1	2269615	2406.84	0	0	0	4	0.541734	0.301423	0.4976	0	0.350945	0.278084	0.291198	0.480721	0	0.33904	0.268651
208	0.589912	0.349586	0	0.131166	0	0.519278	0.480753	0	2632406	2429.59	1	0	0	0	0.974145	0.298172	0.509873	0.30985	0	0	0.338007	0.577991	0.351246	0	0
209	0.0786254	0.00123348	0	0.0767678	0	0.921013	0.0780013	0	1143424	2429.59	0	0	0	0	0.281105	0.180161	0.24907	0	0	0	0.247735	0.34249	0	0	0
210	0.576572	0.00123339	0.109669	0.126733	0.741333	0.0224066	0.8693	2	1378297	2429.59	0	0	0	0	0.819445	0.296472	0.430005	0	0	0.324498	0.323705	0.469504	0	0	0.354306
211	0.587087	0.00290841	0	0	0.844109	0.152983	0.847017	0	2000000	2429.59	0	1	0	0	0.447254	0.297814	0.474981	0.309479	0	0	0.278233	0.443751	0.28913	0	0
212	0.859115	0.116179	0	0	0.858997	0.0237648	0.975176	2	2000000	2429.59	1	0	0	0	0.469517	0.327554	0.522413	0.340383	0	0.358519	0.281632	0.449173	0.292663	0	0.308256
213	0.776317	0.503523	0	0	0.297801	0.199079	0.801323	1	2000000	2413.77	2	0	0	0	1.02754	0.318835	0.509343	0.394659	0	0.293935	0.341984	0.546324	0.423314	0	0.315276
214	0.345506	0.717745	0.0583354	0.096784	0.0411696	0.0913128	0.855699	3	1710900	1671.25	0	1	0	1	0.979701	0.237406	0.399813	0.271062	0.214241	0.315963	0.308072	0.51882	0.351745	0.278011	0.410011
215	0.28285	0.989057	0	0	0	0	0.989057	0	1332111	1418.77	0	0	0	0	0.010883	0.216686	0.356744	0	0	0	0.0959688	0.157999	0	0	0
216	0.0432384	0.984799	0	0	0	0	0.984799	0	995176	1150.75	0	0	0	0	0.0150851	0.128511	0.206939	0	0	0	0.0987666	0.159042	0	0	0
217	0	0	0	0	0	0	0	0	473389	231.927	0	0	0	0	0	0	0	0	0	0	0	0	0	0	0
218	0.0111854	0	0.183869	0	0.816131	0	0.816131	0	89146	187.75	0	0	0	0	0.47721	0.0573655	0.0725993	0	0	0	0.146611	0.185544	0	0	0
219	0.161804	0.73787	0.02095	0	0.175154	0.0660259	0.913024	1	1563339	3922.58	0	0	0	0	0.789861	0.243361	0.323219	0	0	0.198604	0.361736	0.480438	0	0	0.295209
220	0.169726	0	0.218253	0	0	0.781747	0	0	1412271	4143.83	0	0	0	0	0.524688	0.2497	0.318716	0	0	0	0.331098	0.422613	0	0	0
221	0.747348	0	0.742373	0	0	0.257095	0	2	1797471	4143.83	0	0	0	0	0.57037	0.361711	0.491005	0	0	0.346242	0.338081	0.458927	0	0	0.323622
222	0.842187	0.0104147	0.989585	0	0	0	0.0104147	1	2254174	4143.83	0	2	1	0	0.0578987	0.372677	0.535854	0.402777	0.267696	0.299981	0.190831	0.274386	0.206243	0.137074	0.153606
223	0.716375	0.434115	0.285074	0.151801	0.130234	0	0.716149	5	2000000	4138.26	2	0	0	0	1.27166	0.357783	0.499213	0.38681	0	0.430794	0.412978	0.576227	0.446483	0	0.497252
224	0.594694	0.374214	0.496566	0.0973321	0	0.031888	0.471546	1	2000000	2344.77	0	1	1	1	1.05206	0.296117	0.476513	0.310476	0.291823	0.274989	0.341507	0.549555	0.358068	0.336555	0.31714
225	0.959496	0.0006469	0.976655	0	0	0.0232389	0.0006469	1	2000000	925.71	0	0	1	0	0.115244	0.263968	0.537046	0	0.276567	0.309922	0.155398	0.316159	0	0.162815	0.182451
226	0.857433	0.628366	0.157533	0.0218805	0.107952	0.087199	0.758199	7	2263976	925.71	1	0	2	1	1.11977	0.25665	0.538855	0.340216	0.353891	0.490136	0.274361	0.576042	0.363695	0.378313	0.52396
227	0.733031	0.332927	0	0.264931	0.336003	0.0687289	0.933862	7	2655258	925.71	1	1	8	7	1.26855	0.246787	0.539506	0.389039	0.508853	0.471299	0.283053	0.618789	0.44621	0.583632	0.540559
228	0.846671	0.0887631	0	8.67892e-05	0.583239	0.335704	0.672089	2	2000000	925.71	0	0	0	0	0.896664	0.255841	0.520511	0	0	0.357214	0.259537	0.52803	0	0	0.362374
229	0.947088	0.0306274	0.184883	0	0.763603	0.0231178	0.794231	3	2000000	941.588	0	1	0	1	0.711888	0.264248	0.535302	0.348781	0.275668	0.406555	0.246046	0.49843	0.324757	0.25668	0.378551
230	0.775344	0.0545773	0.211012	0.135445	0.192253	0.407228	0.382275	4	2293987	1331.59	0	0	2	0	1.44066	0.274387	0.527226	0	0.311832	0.415557	0.320354	0.61555	0	0.364072	0.485173
231	0.713764	0.545477	0.0193489	0.0896226	0.0752959	0.26969	0.710396	4	2161257	2775.7	1	0	0	1	1.17129	0.323364	0.508679	0.32497	0.256849	0.407048	0.36599	0.575733	0.367808	0.290707	0.460705
232	0.529131	0.57538	0	0.0982842	0.172067	0.154274	0.845732	2	2301249	2243.44	0	2	1	1	1.13719	0.284418	0.479581	0.358594	0.283424	0.317607	0.34437	0.58067	0.434181	0.343167	0.384554
233	0.747784	0.137688	0	0.147633	0.1289	0.585779	0.414221	4	2176207	2243.44	0	1	0	2	1.13279	0.310106	0.515536	0.328775	0.309023	0.411814	0.344036	0.571942	0.364748	0.342834	0.456871
234	0.526865	0.269275	0	0	0.297914	0.432639	0.567189	3	2443137	2242.34	0	0	0	0	1.07654	0.284078	0.486388	0	0	0.351113	0.339641	0.581521	0	0	0.419788
235	0.819229	0.637096	0	0	0	0.361681	0.637096	3	2010345	1855.45	0	0	0	0	0.655052	0.302459	0.516918	0	0	0.392079	0.286012	0.488809	0	0	0.370758
236	0.793965	0.845502	0	0.0375721	0.0296373	0.0884028	0.912712	5	2290923	1897.21	2	1	3	2	0.583926	0.301787	0.530183	0.439224	0.394441	0.442013	0.279472	0.490981	0.406747	0.365276	0.40933
237	0.692044	0.480902	0.0197813	0.254393	0.0956714	0.153373	0.830967	4	2298453	2081.62	0	0	2	0	1.28998	0.298484	0.512709	0	0.303096	0.403915	0.348766	0.599077	0	0.354154	0.471957
238	0.529754	0.0142026	0.461348	0.220029	0.0379378	0.266969	0.272169	1	1498014	2115.85	0	0	0	0	1.22714	0.280342	0.430064	0	0	0.267153	0.345854	0.530564	0	0	0.329583
239	0.387104	0.0338474	0	0.0399463	0.700706	0.198148	0.7745	2	1241757	2157.42	0	1	3	1	0.813208	0.260467	0.378965	0.278877	0.311717	0.293735	0.313578	0.456239	0.335742	0.375279	0.35363
240	0.748513	0.617526	0.045071	0.0311532	0.299639	0.00668106	0.948318	5	2260389	2417.47	1	3	3	2	0.940012	0.316063	0.520652	0.465072	0.38867	0.435546	0.334586	0.551164	0.492327	0.411448	0.461071
241	1.16121	0.236865	0.0419375	0	0.561213	0	0.798078	3	2000000	2429.59	0	0	2	1	0.798344	0.353181	0.563286	0	0.381766	0.427809	0.321601	0.512919	0	0.34763	0.389556
242	0.957274	0.0772053	0	0	0.801236	0.075223	0.878441	1	1740248	2147.29	2	0	0	0	0.569923	0.326242	0.518066	0.415883	0	0.309742	0.286573	0.455072	0.365314	0	0.272079
243	0.46129	0.852524	0	0	0.133044	0	0.985568	0	1336204	1818.82	0	0	0	0	0.404383	0.260693	0.403462	0	0	0	0.252251	0.390397	0	0	0
244	0	0	0	0	0	0	0	0	1000000	1818.82	0	0	0	0	0	0	0	0	0	0	0	0	0	0	0
245	0	0	0	0	0	0	0	0	990935	1805.24	0	0	0	0	0	0	0	0	0	0	0	0	0	0	0
246	0.018185	0	0	1	0	0	1	0	189434	476.129	0	0	0	0	0	0.0826598	0.105851	0	0	0	0	0	0	0	0
247	0.708771	0	0.000544141	0.16592	0	0.833535	0.16592	1	1965096	4076.69	0	0	0	0	0.453893	0.355491	0.49566	0	0	0.287322	0.31801	0.4434	0	0	0.257028
248	0.801088	0.058874	0.10886	0	0.027347	0.804919	0.086221	0	2000000	4143.83	0	0	0	0	0.681274	0.368045	0.513359	0	0	0	0.353437	0.492982	0	0	0
249	0.708449	0.531425	0.195853	0.0704735	0	0.204691	0.601898	3	2030549	4143.83	0	0	1	0	1.1669	0.35691	0.499748	0	0.256369	0.378093	0.404334	0.566152	0	0.290434	0.428332
250	0.623456	0.704019	0.00121985	0.281148	0.0136129	0	0.99878	6	2000000	4748.56	0	1	1	1	0.670492	0.357698	0.482172	0.314164	0.29529	0.435493	0.364262	0.49102	0.319929	0.300708	0.443484
251	0.70455	0.695505	0.0175369	0.266436	0	0.0137297	0.961941	3	2366410	9563.53	0	0	0	0	0.734728	0.4395	0.518828	0	0	0.377572	0.444132	0.524297	0	0	0.381552
252	0.616647	0.121177	0.706847	0.00834642	0	0.166728	0.129523	3	2025892	4162.57	0	3	0	0	0.839598	0.345129	0.482425	0.41233	0	0.3652	0.372812	0.521121	0.445403	0	0.394493
253	0.843121	0.70126	0.168516	0	0	0.128096	0.70126	3	2065004	925.71	0	0	0	0	0.812176	0.255572	0.524207	0	0	0.394907	0.253194	0.51933	0	0	0.391232
254	0.638427	0.577296	0.0989658	0	0.0397242	0.285135	0.61702	5	2000000	925.71	2	3	1	0	1.032	0.238407	0.485041	0.47258	0.249785	0.418564	0.26882	0.546916	0.532865	0.281649	0.471959
255	0.747314	0.62705	0.0023767	0	0.26357	0.108094	0.89062	2	2000000	925.71	0	0	0	0	0.898959	0.24798	0.504518	0	0	0.346238	0.259702	0.528367	0	0	0.362605
256	0.627492	0.467892	0	0.0569498	0.429652	0.0459563	0.954494	6	2070468	1125.82	0	5	6	2	1.02308	0.249442	0.487219	0.470543	0.418277	0.436196	0.281867	0.550553	0.53171	0.472649	0.492897
257	0.754736	0.549995	0.0515452	0.097618	0.291633	0.0100768	0.939246	4	3113493	1681.73	0	5	8	5	1.11448	0.289075	0.565783	0.492772	0.494565	0.412767	0.318662	0.62369	0.543207	0.545184	0.455014
258	0.602173	0.524532	0	0	0.448612	0.0271633	0.973144	5	2039438	4982.33	2	2	3	0	0.796008	0.358903	0.480382	0.440454	0.323966	0.412491	0.384836	0.515093	0.47228	0.347375	0.442296
259	0.703863	0.578606	0.00326855	0.0338391	0.346374	0.0368907	0.958819	6	3174086	4744.96	0	4	3	3	0.938836	0.368642	0.558711	0.457975	0.400589	0.448902	0.396168	0.600431	0.492173	0.430501	0.482422
260	0.779046	0.645255	0.00141089	0.0619206	0.100825	0.191251	0.808	5	2847913	2584.95	1	2	5	6	1.0119	0.324658	0.557575	0.437146	0.47811	0.439921	0.346593	0.595247	0.466681	0.510413	0.469644
261	0.428117	0.649261	0	0.00749542	0.00490022	0.338428	0.661657	0	2380300	2470.69	1	1	0	0	0.709837	0.27637	0.458755	0.340097	0	0	0.31361	0.520571	0.385924	0	0
262	0.893651	0.220788	0	0	0	0.77927	0.220788	0	2000000	1997.6	0	0	0	0	0.52786	0.314904	0.527586	0	0	0	0.276068	0.46252	0	0	0
263	0.802435	0.57462	0	0.0439733	0.299318	0.0837629	0.917912	8	2199269	2572.27	0	3	5	5	1.02451	0.326664	0.526113	0.44039	0.470318	0.498444	0.347238	0.55925	0.468128	0.49994	0.529838
264	0.774468	0.704776	0	0.040894	0.143312	0.114376	0.888982	5	2214688	2287.59	0	1	2	5	0.903728	0.314373	0.522393	0.33167	0.426397	0.439273	0.326741	0.542945	0.344718	0.443173	0.456555
265	0.784899	0.444494	0.261101	0	0.140465	0.158624	0.584959	3	1983571	3121.89	0	1	0	0	1.27879	0.341056	0.509676	0.332781	0	0.387905	0.38532	0.575824	0.375971	0	0.43825
266	0.618334	0.66333	0.034904	0	0	0.308765	0.66333	2	1519884	3495.14	0	0	1	0	0.752247	0.330551	0.448672	0	0.247796	0.330221	0.347154	0.471208	0	0.260243	0.346808
267	0.947957	0.305917	0	0	0.553593	0.153641	0.85951	1	1703886	1892.6	0	0	2	0	0.977485	0.315268	0.514027	0	0.327902	0.308986	0.317695	0.517984	0	0.330426	0.311365
268	0.798792	0.0362379	0.118091	0.0629683	0.695511	0.0932421	0.794718	4	2000000	2106.71	0	3	6	0	1.02039	0.310317	0.512991	0.43989	0.413462	0.418664	0.329904	0.545371	0.467656	0.43956	0.44509
269	0.765066	0.730136	0.0906841	0.0438612	0.0920674	0.0468438	0.866064	3	1875258	1837.37	0	2	2	2	0.947452	0.296599	0.499244	0.393221	0.369597	0.385431	0.312885	0.526657	0.414812	0.389891	0.406594
270	0.411335	0.847031	0	0	0.125512	0.0332419	0.972543	0	1558406	1818.82	3	0	0	0	0.514258	0.253329	0.407801	0.372636	0	0	0.267874	0.431216	0.394031	0	0
271	0.137217	0	0	0	0	1	0	0	1000000	1818.82	0	0	0	0	0	0.192525	0.276548	0	0	0	0	0	0	0	0
272	0	0	0	0	0	0	0	0	748058	1376.24	0	0	0	0	0	0	0	0	0	0	0	0	0	0	0
273	0.252744	0	0.706982	0.293018	0	0	0.293018	3	963406	1957.43	1	0	0	0	0.604832	0.228473	0.319081	0.250683	0	0.292208	0.284167	0.396862	0.311791	0	0.363438
274	0.757587	0	0.629071	0.370929	0	0	0.370929	3	1949529	4143.83	0	0	0	0	0.659448	0.362944	0.502964	0	0	0.384486	0.350571	0.485819	0	0	0.371379
275	0.611432	0.117686	0.590334	0.176712	0.1063	0.00776277	0.400698	5	1992260	4410.76	0	0	0	1	1.14523	0.349435	0.479358	0	0.247102	0.414068	0.408793	0.560785	0	0.289076	0.484404
276	0.658137	0.106605	0.855447	0.0293824	0	0.0114797	0.135987	3	2000000	7909.58	0	0	0	0	0.527134	0.412014	0.488742	0	0	0.371194	0.389775	0.462361	0	0	0.351158
277	0.827472	0.284634	0.639918	0.0120635	0.00216895	0.0640933	0.298866	2	2000000	5104.94	0	0	1	0	0.886012	0.390959	0.517534	0	0.266519	0.355171	0.397698	0.526454	0	0.271112	0.361293
278	0.869743	0.192476	0.789657	0.0178346	0	0	0.21031	2	2044955	7120.87	0	0	3	0	0.575455	0.430285	0.526989	0	0.355154	0.359623	0.388071	0.475288	0	0.320311	0.324341
279	0.751225	0.680132	0.184652	0.00866448	0.0629728	0.0639396	0.751769	6	2132346	11509	1	4	1	4	0.965188	0.467793	0.513467	0.492198	0.389022	0.45627	0.49804	0.546667	0.524023	0.414176	0.485772
280	0.788383	0.560858	0.124814	0.230194	0	0.0846519	0.791053	3	4026462	4660.8	0	0	1	1	1.13121	0.377544	0.610331	0	0.313134	0.388335	0.413209	0.667985	0	0.342714	0.425018
281	0.514933	0.134664	0.74464	0.017558	0.0383937	0.0575764	0.190615	5	2083984	2257.77	0	0	0	0	0.85005	0.282943	0.464491	0	0	0.396663	0.320717	0.526503	0	0	0.44962
282	0.853719	0.581448	0.121055	0.0115501	0.217415	0.0736793	0.810413	7	2101870	1613.69	0	0	0	1	1.14634	0.295033	0.528216	0	0.268607	0.489604	0.317593	0.568605	0	0.289146	0.527041
283	0.790738	0.848768	0.00617247	0.000408055	0.115474	0.0297798	0.96465	5	2233281	4973.09	1	1	2	2	0.527678	0.384019	0.526231	0.396479	0.37266	0.441563	0.347086	0.47562	0.358348	0.336819	0.399095
284	0.86258	0.417853	0.0676966	0.0282209	0.476638	0.0110461	0.922712	6	3416095	9117.41	1	3	7	1	1.05056	0.456811	0.598857	0.481859	0.452909	0.472312	0.47989	0.629113	0.506203	0.475791	0.496175
285	0.916551	0.569559	0.0431469	0	0.320789	0.06755	0.890348	5	2141180	8897.56	2	3	0	3	1.00299	0.460969	0.540213	0.517293	0.359839	0.458167	0.471473	0.552522	0.52908	0.368038	0.468606
286	0.616773	0.323111	0	0	0.633529	0.0447524	0.95664	6	2000000	8897.56	0	1	2	3	0.79324	0.417507	0.480875	0.313319	0.370308	0.434321	0.444615	0.512097	0.333662	0.394351	0.46252
287	0.688639	0.575526	0.0132008	0.0248739	0.389265	0	0.989665	4	2013854	10823.2	0	3	2	3	0.834239	0.450744	0.495177	0.423871	0.380653	0.403417	0.472885	0.5195	0.444691	0.39935	0.423233
288	0.843098	0.861664	0	0.0286817	0.110526	0	1.00087	2	2030085	10901.2	0	2	0	2	0.47359	0.474988	0.521937	0.402886	0.318431	0.356836	0.41121	0.451855	0.348789	0.275675	0.308923
289	0.734911	0.463343	0	0	0.00760386	0.527799	0.470947	2	2000000	9095.32	0	1	1	4	0.730829	0.438613	0.502412	0.327351	0.386892	0.344793	0.438003	0.501712	0.326895	0.386354	0.344313
290	0.791105	0.653056	0	0.0051419	0.0876398	0.257784	0.745837	15	2722833	5690.16	0	2	5	2	0.868183	0.39725	0.553397	0.396525	0.428669	0.581196	0.406592	0.56641	0.40585	0.438749	0.594864
291	0.66221	0.498302	0.0523642	0.217229	0.0437406	0.198206	0.759272	8	2447197	5637.63	2	1	2	0	1.29088	0.379092	0.515217	0.419744	0.299775	0.475076	0.447938	0.608783	0.495971	0.354216	0.561352
292	0.661415	0.154952	0.0384492	0.227969	0.424699	0.156819	0.80762	4	2000000	5680.9	0	0	2	0	1.40551	0.379705	0.48935	0	0.299685	0.39937	0.458444	0.590826	0	0.36183	0.482187
293	0.584467	0.392506	0	0.0539878	0.366711	0.190061	0.813204	4	2000000	4378.84	0	0	1	2	1.20812	0.344889	0.47445	0	0.321558	0.38721	0.413539	0.56889	0	0.385564	0.464284
294	0.674672	0.387071	0.184877	0.0283405	0.0423401	0.363873	0.457751	1	1700583	1991.3	1	0	0	0	1.2822	0.293301	0.471897	0.320426	0	0.283802	0.344373	0.554068	0.376222	0	0.33322
295	0.502534	0.00278418	0.61745	0	0.292647	0.0879478	0.295431	3	1281431	1818.82	0	2	2	0	0.887493	0.266334	0.407792	0.354	0.279794	0.346987	0.307027	0.470098	0.408088	0.322543	0.400003
296	0.62704	0.182319	0.737776	0	0	0.0815737	0.182319	1	1422050	1818.82	0	0	0	0	0.73912	0.281488	0.442647	0	0	0.278654	0.293301	0.461225	0	0	0.290349
297	0.762324	0.871688	0.101634	0	0.0254111	0	0.897099	1	1361114	1818.82	0	0	0	0	0.445401	0.295577	0.45962	0	0	0.292602	0.258418	0.401839	0	0	0.255817
298	0.133119	1	0	0	0	0	1	0	921276	1688.69	0	0	0	0	0	0.187531	0.268696	0	0	0	0	0	0	0	0
299	0	0	0	0	0	0	0	0	510034	940.258	0	0	0	0	0	0	0	0	0	0	0	0	0	0	0
300	0.0885273	0	1	0	0	0	0	0	208700	476.367	0	0	0	0	0	0.122798	0.161856	0	0	0	0	0	0	0	0
301	0.738722	0	1	0	0	0	0	0	1899110	3966.05	0	0	0	0	0	0.356718	0.496484	0	0	0	0	0	0	0	0
302	0.775292	0	0.985105	0	0.0150654	0	0.0150654	2	1373193	4143.83	0	0	0	0	0.0779883	0.365046	0.462608	0	0	0.349434	0.205584	0.260528	0	0	0.196792
303	0.632222	0.00473623	0.878271	0.0580086	0.058984	0	0.121729	5	1924733	5636.56	0	0	0	1	0.471464	0.374708	0.479162	0	0.249176	0.417543	0.348207	0.445274	0	0.231553	0.388013
304	0.947365	0.0223664	0.977634	0	0	0	0.0223664	2	2358472	12282.9	0	0	2	0	0.107111	0.503864	0.55822	0	0.327851	0.367391	0.292175	0.323694	0	0.19011	0.213038
305	0.992513	0.00352061	0.966814	0	0	0.0303298	0.00352061	0	2097240	12398	0	0	0	0	0.15854	0.510955	0.54818	0	0	0	0.323023	0.346556	0	0	0
306	0.891824	0.173552	0.668459	0.0199697	0.0144538	0.124137	0.207975	5	2174727	11332	1	1	0	0	0.971565	0.486403	0.538654	0.408585	0	0.455045	0.496929	0.550311	0.417427	0	0.464892
307	0.863604	0.356778	0.535868	0.0567861	0.034905	0.0164679	0.448469	10	2160948	12107.9	0	2	2	1	1.04964	0.490573	0.53348	0.405314	0.354526	0.53681	0.515092	0.560144	0.425572	0.372246	0.56364
308	0.908371	0	0.913498	0.0810359	0.00559244	0	0.0866284	2	2001737	9913.41	0	0	0	1	0.315285	0.472556	0.529862	0	0.272807	0.363551	0.362713	0.406698	0	0.209394	0.279045
309	0.421612	0.331221	0.550767	0.0435986	0.0744131	0	0.449233	4	2223113	9265.21	2	0	1	1	1.02441	0.383498	0.449152	0.338798	0.267778	0.356849	0.478799	0.560768	0.422991	0.334322	0.445528
310	0.529543	0.765016	0.0728742	0.0707707	0.0707278	0.0225451	0.906515	6	2881194	8559.54	1	1	1	2	0.856046	0.398012	0.507766	0.358664	0.313722	0.418076	0.448792	0.572549	0.404424	0.353748	0.471415
311	0.875792	0.64409	0.0306746	0.0162441	0.2885	0.02098	0.948834	6	2589998	10750.7	1	5	4	1	0.896846	0.477861	0.560506	0.535295	0.404233	0.474111	0.480708	0.563844	0.538483	0.406641	0.476935
312	0.834661	0.605326	0	0.025786	0.334291	0.0354101	0.965404	4	2628001	9516.81	0	7	4	5	0.882783	0.457958	0.555852	0.549676	0.462623	0.423286	0.464421	0.563696	0.557433	0.469152	0.42926
313	0.900219	0.384242	0	0.18902	0.0548162	0.374494	0.628078	4	2000000	8897.56	2	1	2	2	1.2094	0.458902	0.528552	0.453234	0.384938	0.431364	0.494055	0.569041	0.487953	0.414426	0.464408
314	0.909826	0.140408	0	0.0498437	0.0445975	0.765475	0.234849	2	2000000	8897.56	2	0	2	0	0.768405	0.460121	0.529957	0.410631	0.324553	0.363696	0.441093	0.508041	0.39365	0.311132	0.348656
315	0.837574	0.212621	0	0.0234927	0.765653	0.000892842	1.00177	2	2169424	12712.5	2	0	9	2	0.62803	0.492807	0.52994	0.402224	0.486848	0.35625	0.458581	0.493135	0.37429	0.453036	0.331508
316	0.360593	0.48488	0	0.0413954	0.474274	0	1.00055	1	2514014	11476.1	1	0	1	5	0.836604	0.389093	0.445614	0.273974	0.338907	0.242659	0.480208	0.549965	0.338131	0.41827	0.299483
317	0.864854	0.395122	0	0.0274387	0.00561648	0.570885	0.428177	0	2045109	9433.1	0	0	1	0	0.814683	0.461024	0.526257	0	0.269479	0	0.454187	0.518453	0	0.265483	0
318	0.804737	0.738477	0.0294314	0.0742843	0.00686723	0.153778	0.819628	6	2641235	5694.49	1	0	3	5	0.842891	0.399027	0.551502	0.334864	0.445118	0.464187	0.403674	0.557926	0.338764	0.450303	0.469594
319	0.773505	0.308093	0.0914329	0.119689	0.192177	0.293456	0.619959	7	2052978	5692.7	1	0	3	1	1.51229	0.395066	0.512274	0.331567	0.370612	0.477674	0.467157	0.605752	0.39207	0.438241	0.564839
320	0.73067	0.674714	0	0.110426	0.0369256	0.175142	0.822065	4	2539118	5692.7	0	0	1	3	0.935729	0.389479	0.533001	0	0.365371	0.409437	0.414325	0.567003	0	0.388679	0.435556
321	0.715273	0.294663	0.0278617	0.0274279	0.560856	0.0934286	0.882947	5	2001795	3482.88	0	0	2	0	1.10427	0.342505	0.499135	0	0.305608	0.430628	0.381784	0.556376	0	0.340655	0.480013
322	0.72034	0.0530683	0.548266	0.0969244	0.0372926	0.261747	0.187285	2	1985899	2147.21	0	0	0	0	1.18502	0.303852	0.499004	0	0	0.343071	0.344119	0.565134	0	0	0.388535
323	0.337881	0	0.233931	0	0	0.731757	0	1	1010312	1915.29	3	0	0	0	0.568371	0.24433	0.347345	0.354753	0	0.238744	0.278256	0.395574	0.404011	0	0.271894
324	0.32761	0	0.93855	0	0	0.0614499	0	1	688294	1250.28	0	0	0	0	0.230939	0.21773	0.311904	0	0	0.236909	0.199505	0.285796	0	0	0.217078
325	0.179408	0.224866	0.614171	0	0.158132	0	0.382998	0	457373	830.077	0	0	0	0	0.926601	0.168843	0.240707	0	0	0	0.254533	0.362871	0	0	0
326	0.0210338	1	0	0	0	0	1	0	157503	294.7	0	0	0	0	2.4e-11	0.0756998	0.103692	0	0	0	0.000439965	0.000602653	0	0	0
327	0.0154935	0	1	0	0	0	0	0	103697	252.805	0	0	0	0	2.6e-11	0.0673613	0.0834152	0	0	0	0.000431138	0.000533889	0	0	0
328	0.0458745	0	1	0	0	0	0	2	406330	974.048	0	0	0	0	1.5e-11	0.125037	0.165773	0	0	0.172342	0.000531702	0.000704928	0	0	0.000732862
329	0.127692	0	0.855653	0	0.15059	0	0.15059	1	931195	2907.21	0	0	0	0	0.418484	0.212762	0.266653	0	0	0.18719	0.286268	0.358778	0	0	0.251861
330	0.373936	0.235787	0.730211	0	0.0354837	0	0.271271	1	1780407	3169.11	1	2	0	0	0.688734	0.284419	0.411954	0.36386	0	0.244873	0.331338	0.479913	0.423885	0	0.285269
331	0.781593	0.773508	0.152699	0	0.0740701	0	0.847578	4	2202561	3010.6	1	1	3	0	0.678403	0.337605	0.522862	0.395328	0.345792	0.416391	0.325863	0.504677	0.381579	0.333765	0.40191
332	0.899459	0.734096	0.236432	0	0.0303579	0	0.764454	8	2058410	5193.56	1	0	2	2	0.673969	0.400924	0.53232	0.344311	0.384857	0.512873	0.373015	0.495265	0.320343	0.358067	0.477171
333	0.876446	0.677284	0.158434	0	0.0867052	0.0784181	0.76399	9	2733447	11253.9	2	3	2	2	0.967459	0.483454	0.568312	0.511539	0.382371	0.524788	0.495544	0.582524	0.524331	0.391933	0.537911
334	0.744057	0.772425	0	0.0100009	0.0735467	0.144104	0.855972	13	2822799	11977.6	3	7	0	7	0.716617	0.471357	0.549973	0.583924	0.422148	0.552241	0.46695	0.544831	0.578465	0.418201	0.547078
335	0.662596	0.205404	0.402485	0.0539778	0.282927	0.0558537	0.542309	9	2610571	11518.4	1	2	1	1	1.36733	0.453432	0.523796	0.419805	0.299819	0.489344	0.543461	0.627796	0.503157	0.359348	0.586504
336	0.941617	0.0528044	0.8341	0.0285908	0.011031	0.0738848	0.0924262	3	2090715	10050	1	0	3	2	0.65045	0.478458	0.540585	0.348276	0.411624	0.405967	0.436193	0.492832	0.317511	0.375262	0.370105
337	0.820144	0.521005	0.43939	0.0381596	0.00192427	0	0.561089	5	2779629	18850.2	0	1	1	0	0.837694	0.541005	0.561331	0.336455	0.265926	0.445612	0.543876	0.56431	0.338241	0.267338	0.447977
338	0.847198	0.585356	0.00643734	0.0602049	0.348842	0	0.994402	7	3462060	24862.2	4	1	4	4	0.882513	0.58452	0.598184	0.507217	0.450877	0.488666	0.590519	0.604323	0.512422	0.455504	0.493681
339	0.888362	0.457191	0.0166882	0.0389237	0.325634	0.163191	0.821749	6	2854368	22156.5	0	2	0	2	1.21367	0.574691	0.576513	0.408188	0.322622	0.475803	0.621315	0.623285	0.441304	0.348796	0.514405
340	0.97145	0.0642443	0	0.00616075	0.0175434	0.911625	0.0879484	1	2107916	10189.8	0	0	1	0	0.362989	0.483873	0.545952	0	0.277424	0.310883	0.378312	0.426847	0	0.216901	0.243061
341	0.922448	0.210105	0	0.0333199	0.0633868	0.693547	0.306812	3	2579154	15798	1	2	4	1	0.869783	0.533054	0.567223	0.456006	0.409512	0.403885	0.525277	0.558948	0.449353	0.403538	0.397992
342	0.905127	0.149369	0	0.109887	0.737856	0.00394521	0.997112	6	2040714	17628.3	1	3	2	4	0.772815	0.545286	0.531989	0.487694	0.426584	0.478032	0.524162	0.51138	0.468801	0.410058	0.459514
343	0.772077	0.434411	0.00459301	0.0369201	0.524085	0	0.995416	3	2214045	13954.3	2	4	1	2	0.847333	0.494271	0.521951	0.51869	0.344734	0.386311	0.505899	0.53423	0.530892	0.352844	0.395399
344	0.908963	0.537096	0	0.0499741	0.0640869	0.349485	0.651157	5	2169521	10650.9	0	2	1	3	1.02707	0.481199	0.540894	0.410534	0.38587	0.457215	0.496122	0.557668	0.423266	0.397836	0.471395
345	0.699964	0.540643	0.0836229	0.0634785	0.0851453	0.22856	0.689266	11	2169737	5858.64	0	0	5	0	1.2621	0.388105	0.506705	0	0.382209	0.521625	0.449733	0.587165	0	0.4429	0.604454
346	0.682906	0.21612	0.217917	0.223302	0.236704	0.109268	0.676126	8	2768502	5692.7	0	1	6	1	1.58088	0.382952	0.535668	0.321399	0.413194	0.478745	0.472366	0.66074	0.396442	0.509669	0.590526
347	0.69084	0.294674	0.267143	0.280024	0.0197669	0.146642	0.594465	8	2670478	5576.61	0	0	8	0	1.42819	0.382082	0.532339	0	0.428456	0.48013	0.458151	0.638324	0	0.513758	0.57572
348	0.756554	0.128492	0.451143	0.12269	0.164385	0.134013	0.415567	3	2000000	2346.15	0	0	0	0	1.44631	0.314532	0.50607	0	0	0.384354	0.369845	0.595067	0	0	0.451947
349	0.757948	0	0.886446	0.00861132	0.00557132	0.103837	0.0141826	5	1927320	2149.09	0	0	0	0	0.411892	0.30781	0.501561	0	0	0.436912	0.264283	0.430635	0	0	0.375128
350	0.824448	0	0.0254373	0	0.905409	0.0690228	0.905409	0	1012079	2122.71	0	0	0	0	0.367883	0.313375	0.434317	0	0	0	0.256125	0.354971	0	0	0
351	0.167678	0	0	0	0.52899	0.464105	0.52899	0	697320	1498.84	0	0	0	0	0.693121	0.192787	0.264719	0	0	0	0.274891	0.377458	0	0	0
352	0.0632982	0	1	0	0	0	0	0	817996	1431.43	0	0	0	0	0	0.14937	0.216337	0	0	0	0	0	0	0	0
353	0.431304	0.442186	0.55281	0	0.003703	0	0.445889	1	1977806	2751.07	0	0	0	0	0.709239	0.284464	0.438495	0	0	0.253768	0.322129	0.496555	0	0	0.287369
354	0.568395	0.35565	0.62422	0	0.0201384	0	0.375788	1	2000000	2751.07	0	0	0	0	0.740482	0.304785	0.471155	0	0	0.271897	0.325619	0.503361	0	0	0.290483
355	0.579027	0.634915	0.222975	0.0270243	0	0.118269	0.661939	4	2000000	2783.26	0	1	4	0	0.973101	0.307096	0.473343	0.308411	0.34473	0.386306	0.349655	0.53894	0.351152	0.392504	0.439841
356	0.733852	0.880458	0.0247925	0.0371111	0.0369008	0.0209447	0.95447	11	2038571	4419.25	1	0	0	2	0.528719	0.365924	0.504674	0.327233	0.307573	0.527827	0.337128	0.46496	0.301482	0.283369	0.486291
357	0.880032	0.916473	0.0123632	0.043857	0.0267821	0	0.987112	6	2415041	9880.94	2	4	3	4	0.368333	0.468441	0.551328	0.535942	0.440239	0.474683	0.376783	0.443451	0.431075	0.354098	0.381803
358	0.777256	0.519796	0.0107702	0.0511131	0.337432	0.0818404	0.908342	10	2154658	9966.06	2	4	4	2	1.11234	0.455097	0.519229	0.519558	0.410646	0.522857	0.497762	0.567906	0.568266	0.449144	0.571874
359	0.740863	0.6046	0.0570583	0.116355	0.187362	0.0355107	0.908317	9	3105595	10434.1	1	0	3	4	1.15023	0.454869	0.562803	0.328012	0.421695	0.503196	0.507748	0.628229	0.366143	0.470716	0.561692
360	0.754134	0.4361	0.0901975	0.0696459	0.0851106	0.319512	0.590856	9	3059702	22396.7	2	4	1	2	1.33871	0.553121	0.563184	0.51565	0.342714	0.505434	0.638454	0.65007	0.595202	0.395586	0.58341
361	0.878057	0.653119	0.00152159	0.0991246	0.215415	0.0302574	0.967658	6	5205009	23071.6	2	1	8	8	0.953756	0.578847	0.668865	0.450418	0.541003	0.474417	0.590939	0.682837	0.459827	0.552304	0.484327
362	0.763782	0.407556	0.00686077	0.181913	0.25473	0.146145	0.844198	12	4396310	21591.9	0	6	4	3	1.33943	0.549825	0.61907	0.517291	0.424919	0.544853	0.632721	0.712406	0.595282	0.488983	0.626999
363	0.719323	0.412533	0	0.233755	0.314502	0.0399961	0.960789	10	4086695	31627.2	3	4	9	7	1.19758	0.595904	0.598739	0.529615	0.514695	0.512829	0.676896	0.680116	0.601597	0.584649	0.58253
364	0.831298	0.198274	0	0.0620196	0.420099	0.320122	0.680392	10	2560384	22228.8	0	2	10	4	1.22223	0.565692	0.551638	0.401469	0.516131	0.531717	0.622916	0.60744	0.44208	0.568342	0.585505
365	0.870321	0.0675046	0	0.0199725	0.60702	0.305699	0.694497	8	2110138	19309.7	0	0	2	1	0.925444	0.552415	0.531295	0	0.355213	0.508668	0.560962	0.539514	0	0.360709	0.516537
366	0.883265	0.473727	0.0121524	0.0335381	0.115142	0.365712	0.622407	6	2166695	17651.9	1	1	5	0	1.13816	0.542145	0.536852	0.407601	0.405093	0.475119	0.577621	0.571982	0.434273	0.4316	0.506209
367	0.80096	0.618483	0.00112131	0.133162	0.15036	0.111811	0.902005	10	2650164	15667.6	1	1	10	8	1.10313	0.513497	0.551325	0.397755	0.544515	0.526798	0.556277	0.597257	0.430893	0.58988	0.570687
368	0.787492	0.410834	0.0277622	0.17142	0.309015	0.0831324	0.891269	17	3579748	15011.5	0	6	6	5	1.33696	0.505881	0.59233	0.52126	0.479401	0.598984	0.577452	0.676133	0.595008	0.547226	0.683728
369	0.791912	0.457051	0.0301678	0.347178	0.0972228	0.0690755	0.901452	12	4064109	8866.16	0	1	3	5	1.24197	0.444035	0.612448	0.333522	0.443334	0.549802	0.496908	0.685374	0.373235	0.496122	0.615268
370	0.765491	0.220056	0.55486	0.102769	0.0597409	0.0634747	0.382566	4	2013292	2149.09	1	0	1	0	1.23714	0.308573	0.508413	0.330704	0.261381	0.41423	0.347919	0.57324	0.372872	0.294709	0.467048
371	0.788124	0	0.893441	0.000405823	0.0212413	0.0886592	0.0216471	0	2000000	2149.09	0	0	0	0	0.400473	0.310829	0.511269	0	0	0	0.262432	0.431662	0	0	0
372	0.898911	0.0620757	0.00274676	0	0.91119	0.0244978	0.973265	1	1301542	2149.09	0	0	0	0	0.364343	0.32122	0.473491	0	0	0.304909	0.256301	0.377798	0	0	0.243287
373	0.626556	0	0.00214784	0	0.726988	0.270864	0.726988	2	1000000	2149.09	0	0	0	0	0.598778	0.293503	0.404258	0	0	0.331313	0.290195	0.3997	0	0	0.327579
374	0.0316013	0	0	0	0	0.999999	0	1	660077	1440.22	0	0	0	0	5.22849e-07	0.125751	0.171922	0	0	0.132029	0.00802012	0.0109647	0	0	0.00842046
375	0	0	0	0	0	0	0	0	179427	406.94	0	0	0	0	0	0	0	0	0	0	0	0	0	0	0
376	0	0	0	0	0	0	0	0	483926	1350.22	0	0	0	0	0	0	0	0	0	0	0	0	0	0	0
377	0.0627589	0.211698	0.625167	0	0	0.163135	0.211698	1	1231017	2497.26	0	0	0	0	0.918137	0.17147	0.239934	0	0	0.156733	0.335348	0.469245	0	0	0.306527
378	0.0926032	0.430153	0.133222	0	0	0.436625	0.430153	2	1999943	2751.07	0	0	0	0	0.993247	0.193637	0.299333	0	0	0.205426	0.350425	0.541704	0	0	0.371761
379	0.34279	0.553817	0.094522	0	0.317086	0.0358442	0.870904	2	1964341	2751.07	0	0	0	1	1.03374	0.268589	0.413306	0	0.213819	0.284942	0.353943	0.54465	0	0.281768	0.375493
380	0.513327	0.545256	0	0	0.00121846	0.453615	0.546474	3	2000000	2751.07	0	0	0	0	0.697459	0.297118	0.459303	0	0	0.348835	0.320783	0.495885	0	0	0.376619
381	0.642454	0.780207	0.00447014	0.0183291	0.0693757	0.127632	0.867912	5	2447379	7145.44	0	1	1	1	0.738985	0.399249	0.51134	0.31653	0.297514	0.419223	0.413468	0.529551	0.327804	0.30811	0.434153
382	0.824177	0.295032	0.123843	0.128344	0.398784	0.0554378	0.822159	5	2017802	10765.5	2	0	0	0	1.40928	0.470822	0.518184	0.400606	0	0.446159	0.538395	0.592554	0.458101	0	0.510192
383	0.836848	0.565079	0.0725716	0.103352	0.205751	0.0535382	0.874182	14	3340732	12911.2	1	2	6	2	1.22952	0.494617	0.591003	0.445038	0.449493	0.579342	0.544553	0.650671	0.489969	0.494874	0.637833
384	0.756044	0.391984	0.0993623	0.191594	0.239876	0.077931	0.823454	7	3401978	15773.8	1	5	1	3	1.45445	0.506997	0.578837	0.515976	0.368503	0.474955	0.597095	0.681701	0.607669	0.433989	0.559359
385	0.671693	0.598058	0.0735024	0.109936	0.219319	0	0.927312	9	4329187	21922.2	4	4	10	3	1.07479	0.534471	0.597183	0.538295	0.480361	0.491015	0.601122	0.671654	0.605423	0.540264	0.552247
386	0.756489	0.192493	0.0130537	0.115829	0.450475	0.228594	0.758796	9	4386346	24076.2	1	7	10	9	1.32008	0.563656	0.617234	0.554534	0.544099	0.505828	0.647834	0.709414	0.63735	0.625357	0.58137
387	0.720938	0.551795	0.0242165	0.161421	0.261238	0.00200894	0.974453	9	4049402	32201.4	4	7	12	8	1.07572	0.598928	0.597692	0.593305	0.544529	0.499778	0.661949	0.660584	0.655734	0.601827	0.552366
388	0.784895	0.491855	0	0.0728725	0.327918	0.107792	0.892645	26	3898614	25298.4	3	3	13	8	1.1456	0.575964	0.604716	0.52083	0.56305	0.665561	0.633069	0.664672	0.572468	0.618874	0.731549
389	0.859226	0.587772	0.00189036	0.0417439	0.210087	0.158757	0.839603	13	3881551	23570	4	4	5	3	1.07675	0.578804	0.617867	0.572472	0.452469	0.572472	0.612398	0.653728	0.605698	0.47873	0.605698
390	0.933815	0.27067	0.0162999	0.000736565	0.229085	0.484753	0.500491	8	2232476	24028.7	1	2	2	0	1.11475	0.593832	0.548521	0.457405	0.326672	0.517701	0.620716	0.573354	0.478112	0.341461	0.541139
391	0.86671	0.465116	0.0241541	0.0464671	0.261458	0.203299	0.773042	9	2627506	24369.9	3	2	0	0	1.26319	0.584923	0.561086	0.510113	0	0.523324	0.642683	0.616492	0.560485	0	0.575002
392	0.852673	0.823341	0.023427	0.0698521	0.070809	0.0124948	0.964002	16	3860196	23878.1	1	8	5	4	0.676132	0.579577	0.615829	0.588452	0.465099	0.601821	0.54692	0.581129	0.555295	0.438892	0.56791
393	0.781699	0.788218	0.0622946	0.0246445	0.0983338	0.0279079	0.911196	7	2729353	12442.3	1	3	0	1	0.779719	0.481777	0.552078	0.470143	0.262754	0.478934	0.481471	0.551729	0.469845	0.262587	0.478631
394	0.875008	0.860502	0.0754879	0	0.0173293	0.0494368	0.877831	2	2265205	2149.09	1	2	0	0	0.543261	0.319063	0.54167	0.450027	0	0.360166	0.283221	0.480822	0.399473	0	0.319706
395	0.721414	0.128635	0.761248	0.0673493	0	0.0448027	0.195984	2	2041759	2149.09	0	0	0	0	0.7923	0.304032	0.502722	0	0	0.343198	0.31124	0.514641	0	0	0.351335
396	0.775782	0.671874	0.0160807	0.0698218	0.156414	0.0876054	0.898109	4	2213697	2149.09	2	2	2	3	1.02296	0.309605	0.522556	0.469251	0.392163	0.415615	0.33177	0.559967	0.502846	0.420239	0.44537
397	0.459334	0.507902	0.0198514	0	0.406025	0.0725168	0.913927	1	1646318	2149.09	2	0	1	0	0.97814	0.271584	0.425123	0.346134	0.230049	0.257795	0.328075	0.51355	0.418131	0.2779	0.311417
398	0.185689	0	0	0	0	0.99812	0	0	1106072	2149.09	0	0	0	0	0.00187783	0.216556	0.306135	0	0	0	0.0686732	0.0970803	0	0	0
399	0	0	0	0	0	0	0	0	685279	1511.23	0	0	0	0	0	0	0	0	0	0	0	0	0	0	0
400	0	0	0	0	0	0	0	0	121371	363.982	0	0	0	0	0	0	0	0	0	0	0	0	0	0	0
401	0.084175	0.709851	0	0	0	0.290149	0.709851	1	1609983	2413.03	0	0	0	0	0.602285	0.182944	0.27657	0	0	0.16867	0.299208	0.452335	0	0	0.275862
402	0.341481	0.546255	0	0	0.121039	0.340478	0.667294	3	1662830	2751.07	0	0	0	0	0.952728	0.268332	0.395758	0	0	0.315038	0.346795	0.511482	0	0	0.407159
403	0.246302	0.855302	0.0193953	0	0.011952	0.112839	0.867254	0	2000000	2751.07	0	0	0	0	0.509256	0.247285	0.382268	0	0	0	0.296527	0.45839	0	0	0
404	0.7607	0.295583	0.0465102	0.506891	0.152495	0.000706538	0.954969	4	2557415	10364.6	2	0	2	3	1.13928	0.457118	0.539375	0.392659	0.390243	0.41358	0.505688	0.596685	0.43438	0.431707	0.457524
405	0.816709	0.160159	0.0349426	0.182919	0.518581	0.10531	0.861659	7	2107955	14995.5	1	1	1	1	1.29884	0.510373	0.522779	0.399696	0.31591	0.484209	0.573138	0.58707	0.44885	0.354761	0.543757
406	0.781935	0.614005	0.0140188	0.0625583	0.255653	0.0558321	0.932216	12	4023122	17539.2	2	4	7	4	1.04249	0.525037	0.608952	0.520338	0.478553	0.548062	0.564176	0.654347	0.559127	0.514227	0.588918
407	0.813928	0.577015	0.0118384	0.0445727	0.308505	0.0593704	0.930092	9	3889412	18837.1	1	2	2	3	1.03893	0.539883	0.609869	0.441959	0.396897	0.515168	0.573852	0.648241	0.469766	0.421869	0.547582
408	0.771773	0.703185	0.0354109	0.0569267	0.135765	0.0692166	0.895876	11	3807835	23228.8	2	7	5	5	0.98501	0.561427	0.598606	0.573969	0.465759	0.534518	0.596734	0.636252	0.610065	0.49505	0.568133
409	0.826012	0.323638	0.0065018	0.0483331	0.335555	0.286633	0.707526	8	3335227	31231.3	2	2	8	7	1.26886	0.614927	0.588835	0.476669	0.524274	0.502066	0.68459	0.655541	0.530668	0.583667	0.558943
410	0.761684	0.444151	0	0.122614	0.331147	0.102709	0.897911	8	4274850	33035.4	3	5	4	5	1.21753	0.611112	0.614294	0.555484	0.452161	0.491992	0.687144	0.690721	0.624594	0.508417	0.553203
411	0.810507	0.294616	0	0.094215	0.315632	0.296277	0.704463	19	3674534	34145.4	2	8	11	4	1.30699	0.625829	0.600558	0.596546	0.521796	0.620325	0.705236	0.676758	0.672238	0.588003	0.699033
412	0.863577	0.704769	0.0577447	0.148033	0.0902717	0	0.943074	24	5705451	37468.2	2	8	17	9	0.911148	0.650771	0.681648	0.60608	0.608286	0.668143	0.659554	0.690848	0.61426	0.616495	0.677161
413	0.818374	0.398824	0.0967714	0.083263	0.0444677	0.376479	0.526555	12	2408375	29800.7	2	3	4	3	1.30579	0.606349	0.541027	0.502847	0.432316	0.554338	0.68148	0.608064	0.565153	0.485883	0.623025
414	0.818545	0.815308	0.0067658	0.0681807	0.0581871	0.0515603	0.941676	13	3140243	23323.9	1	3	9	3	0.70175	0.570329	0.578629	0.475588	0.494703	0.565572	0.548795	0.556782	0.457631	0.476025	0.544218
415	0.829624	0.768016	0.0356032	0.143586	0.0671943	0.00586653	0.978796	15	4352470	23711.7	4	6	9	14	0.811717	0.574614	0.630408	0.600033	0.584038	0.588146	0.571488	0.626978	0.596769	0.580861	0.584946
416	0.768508	0.484342	0.206649	0.0539233	0.232741	0.0245003	0.771006	15	2572310	13688	4	6	2	0	1.2646	0.491325	0.54155	0.588664	0.311142	0.577001	0.556473	0.613358	0.666719	0.352399	0.65351
417	0.846895	0.369095	0.45489	0.0260252	0.0430414	0.103133	0.438162	0	2040562	2682.16	1	0	0	0	1.19083	0.334596	0.523208	0.339166	0	0	0.364356	0.569744	0.369333	0	0
418	0.71209	0.458496	0.0948721	0.23632	0.143493	0.0685376	0.838308	4	2221753	2740.39	3	0	0	1	1.38418	0.322137	0.511955	0.427434	0.256698	0.406809	0.380369	0.6045	0.5047	0.303101	0.480347
419	0.628113	0.20206	0.077762	0.0670722	0.451871	0.204571	0.721003	6	2436285	2173.83	0	1	4	1	1.38654	0.294532	0.507877	0.314749	0.371998	0.436304	0.35901	0.619059	0.383653	0.453435	0.531818
420	0.457742	0.623041	0.184662	0.176572	0.00056756	0.0151672	0.80018	1	2000000	2149.09	0	0	0	0	0.980676	0.271349	0.44633	0	0	0.257571	0.328287	0.539986	0	0	0.311618
421	0.486284	0.640293	0.017765	0	0	0.341942	0.640293	0	1629605	2149.09	0	0	0	0	0.724006	0.275483	0.430105	0	0	0	0.304305	0.475103	0	0	0
422	0	0	0	0	0	0	0	0	941845	2031.57	0	0	0	0	0	0	0	0	0	0	0	0	0	0	0
423	0	0	0	0	0	0	0	0	819929	1764.81	0	0	0	0	0	0	0	0	0	0	0	0	0	0	0
424	0	0	0	0	0	0	0	0	300094	650.207	0	0	0	0	0	0	0	0	0	0	0	0	0	0	0
425	0.0132232	0	0	1	0	0	1	1	375971	1032.04	0	0	0	0	0	0.0929698	0.118919	0	0	0.106188	0	0	0	0	0
426	0.0603998	1	0	0	0	0	1	2	1165938	2751.07	0	0	0	0	0	0.174016	0.234352	0	0	0.184611	0	0	0	0	0
427	0.338276	0.898746	0.0155556	0	0.0820317	0	0.980777	1	1551735	2751.07	0	1	0	0	0.365841	0.2677	0.387919	0.269633	0	0.238814	0.272995	0.395591	0.274966	0	0.243537
428	0.796992	0.472588	0.202426	0.000262209	0.175647	0.151263	0.648497	8	2039207	14408.9	0	2	0	0	1.27093	0.502224	0.515237	0.397261	0	0.497597	0.56437	0.578994	0.446419	0	0.559171
429	0.845845	0.552502	0.247742	0.0395951	0.1558	0.00589757	0.747897	10	2546276	19237	2	1	5	2	1.12128	0.547972	0.553261	0.446229	0.435899	0.534028	0.587982	0.593657	0.47881	0.467726	0.57302
430	0.775915	0.630041	0.006605	0.183093	0.153817	0.0290028	0.966951	15	4001975	19306.7	0	6	10	2	1.02569	0.536763	0.60697	0.519333	0.488133	0.578386	0.57555	0.65083	0.556861	0.523406	0.620181
431	0.854027	0.325769	0.0116716	0.0191057	0.153883	0.489943	0.498758	11	3074950	20158	0	2	3	4	1.13049	0.555757	0.581704	0.404185	0.43695	0.548224	0.59612	0.623951	0.43354	0.468684	0.58804
432	0.76339	0.638408	0.0431263	0.0782573	0.240085	0.00077525	0.95675	14	4054788	20872.8	2	4	2	3	0.969553	0.545116	0.606506	0.517225	0.390587	0.566187	0.578689	0.64386	0.54908	0.414643	0.601058
433	0.635273	0.571792	0.00976058	0.194547	0.117454	0.107056	0.883793	14	4095643	32252.5	3	5	15	8	1.17405	0.580514	0.580746	0.530845	0.546338	0.540771	0.676853	0.677124	0.618941	0.637005	0.630515
434	0.692058	0.377691	0	0.355727	0.236155	0.0308024	0.969573	15	5132406	36794.2	5	9	31	9	1.18346	0.612939	0.627998	0.623767	0.640973	0.562083	0.700922	0.718143	0.713305	0.73298	0.642766
435	0.747724	0.359846	0.00156878	0.365254	0.266854	0.00719508	0.991954	23	5395575	37349.8	4	10	28	13	1.13382	0.627256	0.648368	0.635949	0.657537	0.637689	0.696059	0.719486	0.705705	0.729661	0.707636
436	0.834421	0.631649	0.0086541	0.284063	0.0762562	0	0.991968	22	5144274	42917.3	6	10	17	8	0.885065	0.667493	0.658448	0.675821	0.597201	0.648177	0.677398	0.668219	0.685849	0.606063	0.657796
437	0.856384	0.744349	0.0330091	0.0273785	0.0695579	0.223486	0.841285	13	2790812	26370.3	2	8	1	0	0.951153	0.594795	0.568008	0.604814	0.268817	0.571998	0.610609	0.58311	0.620894	0.275963	0.587205
438	0.803102	0.670141	0.00794208	0.0129068	0.0534006	0.263037	0.736448	18	2333032	23799.6	2	8	0	2	0.870521	0.570494	0.534164	0.595179	0.314586	0.610594	0.582107	0.545038	0.607295	0.32099	0.623024
439	0.819067	0.921835	0.00832465	0.00495894	0.0420674	0.0151736	0.968861	9	2756374	21962.6	0	2	1	0	0.338045	0.561903	0.559955	0.399984	0.265839	0.515979	0.450376	0.448815	0.320595	0.213075	0.413567
440	0.751615	0.49378	0.014603	0.428455	0.0622188	0	0.984454	8	2000000	14304.5	1	0	1	1	0.946096	0.494018	0.505242	0.329196	0.309418	0.490358	0.523272	0.535161	0.348689	0.327741	0.519395
441	0.48478	0	0.853185	0.105817	0	0.042095	0.105817	3	1302499	3214.91	0	0	0	0	0.506488	0.304585	0.405836	0	0	0.343881	0.307939	0.410305	0	0	0.347668
442	0.34195	0.495529	0.0558175	0.224085	0	0.225386	0.719614	0	1922753	3214.91	0	0	1	0	1.17998	0.279134	0.410811	0	0.213688	0	0.380444	0.559912	0	0.291244	0
443	0.772976	0.688576	0.0846591	0.00759395	0.21906	0.00111549	0.91523	4	1991179	2289.26	1	2	0	0	0.84323	0.314279	0.508223	0.436292	0	0.415239	0.321189	0.519397	0.445884	0	0.424368
444	0.656165	0.116705	0.801182	0	0.00620225	0.0794338	0.122907	2	1671757	2149.09	0	0	0	0	0.661007	0.296911	0.466588	0	0	0.33516	0.297457	0.467447	0	0	0.335777
445	0.764636	0.030382	0.465072	0	0.0899705	0.417617	0.120352	2	1363392	2149.09	1	0	0	0	1.04353	0.308487	0.460165	0.330612	0	0.348227	0.333425	0.497366	0.357339	0	0.376379
446	0.479252	0	0.802091	0	0	0.197275	0	1	1000000	2149.09	0	0	0	0	0.497096	0.274482	0.378059	0	0	0.260545	0.277002	0.38153	0	0	0.262937
447	0.0444516	0	1	0	0	0	0	1	1000000	2149.09	0	0	0	0	0	0.151476	0.208636	0	0	0.143785	0	0	0	0	0
448	0	0	0	0	0	0	0	0	360398	811.809	0	0	0	0	0	0	0	0	0	0	0	0	0	0	0
449	0.00819083	0	0	1	0	0	1	0	42035	122.945	0	0	0	0	0	0.0472558	0.0427389	0	0	0	0	0	0	0	0
450	0.075263	0	0.008058	0.0556183	0.936324	0	0.991942	1	918336	2288.2	0	0	0	0	0.261148	0.175537	0.232802	0	0	0.164016	0.239577	0.317733	0	0	0.223853
451	0.437176	0.359803	0.279383	0.0169055	0.344193	0	0.720901	4	1789962	2277.41	0	1	0	0	1.16013	0.27219	0.428949	0.287488	0	0.360098	0.347403	0.54748	0.366929	0	0.459603
452	0.817057	0.705872	0.168118	0.0365288	0.0846338	0.00565346	0.827035	10	2397220	5002.16	3	1	1	3	0.904793	0.387741	0.540173	0.475371	0.375722	0.529425	0.397756	0.554124	0.487649	0.385426	0.543099
453	0.641012	0.727591	0.0361615	0.0541009	0.170779	0.0125644	0.952471	7	2150731	13375.2	0	4	3	5	0.866065	0.466832	0.494576	0.44739	0.420512	0.455756	0.503305	0.533217	0.482345	0.453366	0.491365
454	0.865882	0.575914	0.00787318	0.0552824	0.341803	0.0213661	0.973	7	2639111	28401.7	2	4	3	6	0.965092	0.607611	0.561578	0.533774	0.46689	0.491339	0.624315	0.577015	0.548447	0.479724	0.504845
455	0.795604	0.386596	0.0969973	0.0355241	0.191359	0.290619	0.613479	14	2008520	20493.4	1	5	0	0	1.38784	0.548256	0.513032	0.522597	0	0.572068	0.630078	0.589596	0.600589	0	0.657443
456	0.794543	0.641428	0.1092	0.0162321	0.233703	0.000413119	0.891362	8	3153290	17355.3	4	4	0	5	0.936506	0.525752	0.574941	0.56138	0.394513	0.497214	0.547809	0.599062	0.584932	0.411064	0.518074
457	0.703726	0.696208	0.106313	0.0504802	0.0534986	0.093758	0.800187	13	2387349	19984.9	3	3	6	1	1.01971	0.528361	0.519836	0.506808	0.416308	0.544601	0.579694	0.570341	0.556047	0.456754	0.597512
458	0.688291	0.331371	0	0.111855	0.22928	0.328242	0.672506	9	2901958	20238	2	2	9	4	1.31438	0.527096	0.543151	0.455421	0.483301	0.494021	0.619622	0.638495	0.535365	0.568139	0.580741
459	0.782726	0.495798	0	0.156381	0.301493	0.0468268	0.953672	17	3603862	45098.7	7	8	17	9	1.14285	0.665101	0.592435	0.654456	0.593519	0.598076	0.731109	0.651231	0.719407	0.652423	0.657432
460	0.81437	0.573831	6.04789e-06	0.313226	0.102024	0.0112754	0.989081	12	5452970	33757.6	4	7	15	8	0.965838	0.624786	0.664121	0.611658	0.581335	0.553659	0.652007	0.693055	0.638307	0.606662	0.577781
461	0.807625	0.737214	0.0341546	0.0527522	0.108067	0.0676599	0.898034	11	3109224	22533	3	6	2	4	0.917976	0.563533	0.575245	0.580521	0.4146	0.54062	0.581868	0.593961	0.599409	0.42809	0.55821
462	0.698671	0.346718	0.0895264	0.0668227	0.00637641	0.486311	0.419917	3	2053359	11289.6	0	1	0	0	1.14693	0.45718	0.49943	0.323239	0	0.376782	0.517491	0.565315	0.36588	0	0.426487
463	0.573632	0.56275	0.0338094	0.390736	0.0141358	0	0.967621	5	2591805	8012.57	1	0	2	4	0.865438	0.399391	0.50433	0.30769	0.380614	0.407514	0.442638	0.55894	0.341008	0.421828	0.451641
464	0.572346	0.201006	0.322518	0.481134	0	0	0.68214	11	2000000	8411.56	0	0	0	1	1.03946	0.404054	0.471971	0	0.243054	0.496026	0.469058	0.547902	0	0.282157	0.575827
465	0.628245	0.0761212	0.89179	0.0113588	0.0208066	0	0.108287	1	1644930	3214.91	1	0	0	0	0.429612	0.324979	0.459644	0.314766	0	0.278788	0.295523	0.417982	0.286236	0	0.253519
466	0.543443	0.675718	0.0340438	0.232828	0	0.0574109	0.908545	6	1995815	3214.91	0	0	1	0	0.883328	0.313409	0.465648	0	0.239926	0.420792	0.353878	0.525775	0	0.270907	0.475127
467	0.631256	0.216951	0.58095	0.175936	0.027606	0	0.420493	5	1986153	2541.38	0	0	2	0	1.05184	0.306712	0.48282	0	0.296209	0.417384	0.348471	0.548556	0	0.336538	0.474211
468	0.536666	0.0336398	0.955841	0.010519	0	0	0.0441588	3	1737023	2158.27	0	0	0	0	0.205186	0.28266	0.448071	0	0	0.352735	0.222267	0.352336	0	0	0.27737
469	0.771288	0	0.753712	0	0	0.250676	0	1	1530172	2149.09	0	0	0	0	0.559942	0.309155	0.47498	0	0	0.293458	0.28537	0.438437	0	0	0.27088
470	0.374671	0	0.154978	0	0	0.844949	0	0	1000000	2149.09	0	0	0	0	0.431308	0.258098	0.355493	0	0	0	0.267344	0.368227	0	0	0
471	0.149128	0	0.15968	0	0	0.84032	0	0	977424	2105.12	0	0	0	0	0.43914	0.203941	0.280701	0	0	0	0.267156	0.367709	0	0	0
472	0	0	0	0	0	0	0	0	227137	506.027	0	0	0	0	0	0	0	0	0	0	0	0	0	0	0
473	0.371613	0.796246	0.0529227	0	0	0.154597	0.796246	0	1253932	1033.81	0	0	0	0	0.62558	0.21415	0.376056	0	0	0	0.243931	0.428352	0	0	0
474	0.160856	0.267537	0.136732	0.419393	0.100907	0.053589	0.787836	1	1533977	1348.72	0	0	0	0	1.3775	0.185781	0.321186	0	0	0.198313	0.317808	0.549439	0	0	0.339246
475	0.492063	0.455101	0.0590164	0.465077	0.0209065	0	0.941085	4	1996893	1348.72	1	0	0	0	0.962186	0.245696	0.454291	0.296115	0	0.370904	0.290541	0.53721	0.350163	0	0.438603
476	0.747244	0.295413	0.0421287	0.0133774	0.50735	0.144467	0.81614	6	2000000	19129.4	0	0	0	0	1.17512	0.530508	0.504506	0	0	0.455664	0.594083	0.564965	0	0	0.51027
477	0.838322	0.630113	1.38626e-05	0.0109262	0.041711	0.317954	0.68275	8	2168851	10895.3	1	0	1	3	0.837368	0.47425	0.530023	0.338304	0.378144	0.503926	0.474115	0.529872	0.338208	0.378036	0.503783
478	0.859548	0.419708	0.45921	0.0353829	0.0784904	0.00881792	0.533582	7	2705368	15711.8	2	4	1	6	1.08146	0.523008	0.564077	0.532795	0.437654	0.490437	0.553916	0.597411	0.564281	0.463517	0.51942
479	0.723255	0.046085	0.902899	0.0395597	0.00736052	0.004096	0.0930052	1	2000000	17043.9	0	0	0	0	0.420489	0.511219	0.500407	0	0	0.288778	0.446398	0.436958	0	0	0.252162
480	0.446472	0.637799	0.0400239	0.279405	0.0431927	0	0.960396	9	3544394	15785.8	4	4	11	8	0.907629	0.444529	0.5127	0.486044	0.476898	0.443354	0.530798	0.612198	0.58037	0.569449	0.529394
481	0.484954	0.349108	0	0.577339	0.0515835	0.0220949	0.97803	12	3766084	23502.2	2	6	21	7	0.921696	0.501323	0.53148	0.496195	0.536419	0.486365	0.588625	0.624034	0.582605	0.629833	0.571063
482	0.604097	0.43149	0.272542	0.142986	0.142781	0.0103287	0.717258	8	3431108	20761.8	1	4	3	5	1.32022	0.513452	0.548442	0.466095	0.414322	0.464292	0.624288	0.666831	0.566708	0.50376	0.564516
483	0.769699	0.437887	0.193742	0.0754483	0.181836	0.111122	0.695171	6	2164710	19339	1	0	0	1	1.42868	0.535908	0.518575	0.331158	0.26174	0.45905	0.625524	0.605291	0.386535	0.305508	0.535813
484	0.907181	0.258842	0.0970557	0	0.0568562	0.587661	0.315698	2	2112338	8515.64	0	0	0	0	1.05164	0.454764	0.536975	0	0	0.363432	0.471877	0.557182	0	0	0.377108
485	0.823038	0.303679	0.285349	0.380987	0.029094	0.00263862	0.713759	5	3408794	4810.89	1	1	3	2	1.20599	0.384671	0.591554	0.400468	0.398003	0.446004	0.423224	0.650841	0.440604	0.437892	0.490704
486	0.796123	0.0251322	0.479318	0.181849	0.31446	0	0.521442	1	2000000	4584.26	0	1	0	1	1.11884	0.3769	0.512562	0.333964	0.263958	0.295792	0.410367	0.558075	0.363619	0.287396	0.322058
487	0.586026	0.0471548	0.858363	0.00445577	0.0727651	0.0172615	0.124376	1	1299444	3397.03	0	0	0	0	0.559995	0.323824	0.425287	0	0	0.273981	0.320166	0.420483	0	0	0.270887
488	0	0	0	0	0	0	0	0	1139437	3214.91	0	0	0	0	0	0	0	0	0	0	0	0	0	0	0
489	0.183497	0	0.447352	0.552648	0	0	0.552648	1	1119113	3214.91	0	0	0	0	0.687593	0.238908	0.306151	0	0	0.20495	0.332396	0.425952	0	0	0.285151
490	0.34885	0	1	0	0	0	0	0	1079325	2760.92	0	0	0	0	0	0.27001	0.356153	0	0	0	0	0	0	0	0
491	0.329643	0	0.992825	0	0	0.00861424	0	0	1000000	2257.5	0	0	0	0	0.0481044	0.253081	0.344294	0	0	0	0.156421	0.212797	0	0	0
492	0.184768	0	0.00112911	0	0	0.9993	0	0	1000000	2149.09	0	0	0	0	0.00836275	0.216287	0.297903	0	0	0	0.0997608	0.137406	0	0	0
493	0	0	0	0	0	0	0	0	595403	1339.2	0	0	0	0	0	0	0	0	0	0	0	0	0	0	0
494	0.00393729	0	1	0	0	0	0	1	661363	894.435	0	0	0	0	2.3e-11	0.0662299	0.102194	0	0	0.0784406	0.000579011	0.000893427	0	0	0.000685763
495	0.100627	0	0.285658	0.570265	0	0.117701	0.570265	0	1000000	1348.72	0	0	0	0	0.930044	0.165223	0.255916	0	0	0	0.288084	0.446215	0	0	0
496	0.593371	0.0101074	0.57954	0.408453	0.00157025	0	0.42013	2	1366866	1348.72	0	0	0	0	0.738448	0.257469	0.43218	0	0	0.326837	0.27194	0.456471	0	0	0.345207
497	0.653388	0.0093832	0.487712	0	0.502538	0	0.511922	0	1352398	1348.72	0	0	0	0	0.739789	0.263746	0.441512	0	0	0	0.272063	0.455435	0	0	0
498	0.542903	0.578779	0.052955	0	0.0619037	0.307647	0.640682	1	1979031	4099.92	0	0	0	0	1.00698	0.333044	0.464534	0	0	0.268796	0.388665	0.542116	0	0	0.313687
499	0.889037	0.706285	0.239622	0.0103367	0.0182118	0.0275466	0.734834	3	2838221	13842.7	0	1	1	2	0.807102	0.510984	0.575795	0.343309	0.357108	0.400177	0.498781	0.562044	0.33511	0.348579	0.39062
500	0.899119	0.571867	0.353658	0	0.0526509	0.0230604	0.624518	4	2439997	14745.6	1	0	0	0	0.929125	0.520593	0.555739	0.344278	0	0.431232	0.524884	0.560319	0.347115	0	0.434786
501	0.745299	0.319292	0.197626	0.315633	0.16973	0	0.804656	2	2867308	8909.17	1	1	8	0	1.34995	0.437882	0.552383	0.390657	0.436661	0.346005	0.507989	0.640822	0.453202	0.506572	0.401401
502	0.573298	0.52989	0.0316589	0.391254	0.0264091	0.0213406	0.947554	6	2200305	8379.93	1	1	1	0	0.99106	0.403841	0.483753	0.365854	0.243156	0.426456	0.463063	0.554694	0.419505	0.278814	0.488995
503	0.769725	0.648957	0.19973	0.0363364	0.0190126	0.0965447	0.704306	8	2632631	8231.82	2	4	2	3	1.02382	0.432773	0.544953	0.518295	0.391395	0.493285	0.464763	0.585235	0.556606	0.420327	0.529748
504	0.795687	0.588787	0.396372	0	0.00338568	0.0120188	0.592173	6	2076109	7791.55	0	1	0	1	0.751075	0.430411	0.517378	0.333919	0.263921	0.462876	0.424247	0.509968	0.329136	0.260142	0.456247
505	0.868862	0.316137	0.132689	0.000951381	0.0157557	0.53509	0.332844	3	2280267	5236.16	0	1	1	0	1.03867	0.398285	0.541626	0.341344	0.269791	0.397887	0.416462	0.566346	0.356923	0.282104	0.416046
506	0.79524	0.713052	0.0597601	0.169207	0.0566732	0	0.938932	10	2651720	4768.88	3	0	1	4	0.87282	0.380544	0.550419	0.4394	0.394599	0.525855	0.389503	0.563379	0.449745	0.40389	0.538236
507	0.73103	0.434112	0.329549	0.0568231	0.179874	0	0.670809	3	2000000	4801.73	0	0	1	0	1.19959	0.37326	0.501747	0	0.258388	0.381071	0.42246	0.567883	0	0.292447	0.4313
508	0.412119	4.66131e-05	0.396243	0.153265	0.310223	0.13322	0.463535	0	1869722	4548.26	0	0	0	0	1.28638	0.319064	0.427383	0	0	0	0.424097	0.568073	0	0	0
509	0.143428	0	0.986387	0	0	0	0	0	1142221	2706.93	0	0	0	0	0.0135202	0.215142	0.289382	0	0	0	0.11921	0.160346	0	0	0
510	0.043342	0	0	1	0	0	1	0	1000000	3011.12	0	0	0	0	0	0.163836	0.207322	0	0	0	0	0	0	0	0
511	6.81653e-05	0	1	0	0	0	0	0	1000000	3214.78	0	0	1	0	0	0.0331672	0.0412866	0	0.025391	0	0	0	0	0	0
512	0	0	0	0	0	0	0	0	1000000	3019.76	0	0	0	0	0	0	0	0	0	0	0	0	0	0	0
513	0.146416	0	0	0	0	0.997882	0	0	339083	759.841	0	0	0	0	0.00211587	0.156913	0.210848	0	0	0	0.0544043	0.0731045	0	0	0
514	0.0239466	0	1	0	0	0	0	0	154168	314.039	0	0	0	0	0	0.079504	0.106386	0	0	0	0	0	0	0	0
515	0.226174	0.0371687	0.962831	0	0	0	0.0371687	2	1369028	1118.81	0	0	0	0	0.158839	0.192971	0.339719	0	0	0.256809	0.176653	0.310992	0	0	0.235092
516	0.337647	0.192137	0.630973	0.00685493	0.155163	0.0162318	0.354155	4	1451173	1348.72	1	2	0	0	0.997654	0.223619	0.381156	0.354692	0	0.337577	0.293182	0.499725	0.465029	0	0.44259
517	0.290648	0.158522	0.616247	0.00139577	0.121536	0.101449	0.281454	1	1076496	1348.72	1	0	0	0	1.08776	0.215395	0.340036	0.259595	0	0.229924	0.299589	0.472951	0.361067	0	0.319797
518	0.621716	0.0793328	0.880841	0.0345184	0.00353066	0.00177234	0.117382	2	1295891	1983.77	0	0	0	1	0.460158	0.287094	0.431316	0	0.248134	0.330672	0.266289	0.400059	0	0.230153	0.306709
519	0.689785	0.205282	0.129076	0.133701	0.0826777	0.449346	0.421661	2	1797726	5419.86	0	0	0	0	1.42389	0.379217	0.481281	0	0	0.339373	0.454546	0.576885	0	0	0.406788
520	0.810478	0.366257	0.41861	0.169824	0.0207477	0.0254633	0.556829	7	2086822	11968.5	2	1	0	3	1.20737	0.48145	0.520446	0.44149	0.348943	0.483283	0.531896	0.574977	0.487748	0.385505	0.53392
521	0.847411	0.171566	0.709808	0.123211	0	0	0.294777	2	2100560	11977.6	0	0	1	0	0.803715	0.486937	0.527154	0	0.26811	0.357291	0.480534	0.520223	0	0.264585	0.352594
522	0.843911	0.412313	0.543951	0.0117587	0.0185246	0.0136248	0.442596	4	2098776	11755.3	1	6	1	3	0.881172	0.484158	0.526495	0.551193	0.378772	0.424454	0.489416	0.532213	0.557179	0.382886	0.429064
523	0.800041	0.841134	0	0.0476687	0.1108	0	0.999603	6	2893065	9808.25	4	4	0	2	0.534362	0.456569	0.563532	0.562349	0.314286	0.463508	0.41275	0.509447	0.508378	0.284122	0.419023
524	0.605378	0.878051	0.0803833	0.0231791	0.0168589	0.00223446	0.918089	5	2531109	7505.1	1	5	1	1	0.486562	0.398227	0.508109	0.48809	0.293125	0.413039	0.377059	0.481099	0.462144	0.277544	0.391083
525	0.786971	0.738094	0.210021	0.0139815	0.0321222	0.0248502	0.784198	7	2000000	4561.94	0	4	0	0	0.813858	0.375352	0.511082	0.470934	0	0.47974	0.378518	0.515393	0.474906	0	0.483786
526	0.924459	0.422251	0.000420561	0.0206464	0.00943058	0.545665	0.452328	1	2431844	4259.98	0	0	1	1	0.821947	0.384117	0.55914	0	0.325851	0.307053	0.372995	0.542949	0	0.316415	0.298162
527	0.756395	0.725068	0.101176	0.00206887	0.131841	0.0323686	0.858978	6	2682482	4771.11	1	1	2	1	0.855846	0.375853	0.54516	0.392103	0.34297	0.457053	0.387641	0.562258	0.4044	0.353727	0.471388
528	0.888321	0.0148816	0.932422	0.0410131	0.0116832	0	0.067578	0	1852145	4811.61	0	1	0	0	0.310834	0.392097	0.516607	0.34324	0	0	0.301566	0.397328	0.26399	0	0
529	0.0451518	0	0.323942	0	0	0.676058	0	0	1410547	2524.93	0	0	0	0	0.629805	0.158358	0.228823	0	0	0	0.306036	0.442214	0	0	0
530	0.179975	0.286979	0.713021	0	0	0	0.286979	1	1221718	812.477	0	1	0	0	0.599425	0.168058	0.311623	0.230281	0	0.20396	0.227034	0.420979	0.311092	0	0.275534
531	0.185842	0	0.292712	0	0	0.707288	0	0	1000000	1927.78	1	0	0	0	0.604562	0.210758	0.298335	0.232135	0	0	0.283046	0.400662	0.311756	0	0
532	0.0506625	0	0	0	0	0.999999	0	0	1000000	3052.1	0	0	0	0	5.1277e-07	0.170934	0.215571	0	0	0	0.00964134	0.012159	0	0	0
533	8.54136e-05	0	0	0	0	0.99999	0	0	1000000	3211.36	0	0	0	0	9.53533e-06	0.035082	0.0436818	0	0	0	0.0202785	0.0252495	0	0	0
534	0.164036	0	0	0	0	1	0	0	271313	545.032	0	0	0	0	0	0.148308	0.203777	0	0	0	0	0	0	0	0
535	0	0	0	0	0	0	0	0	503107	334.798	0	0	0	0	0	0	0	0	0	0	0	0	0	0	0
536	0	0	0	0	0	0	0	0	265543	216.69	0	0	0	0	0	0	0	0	0	0	0	0	0	0	0
537	0.258021	0	1	0	0	0	0	0	653668	688.306	0	0	0	1	4.00002e-12	0.176295	0.28987	0	0.19916	0	0.000349818	0.000575182	0	0.000395189	0
538	0.404425	0.108782	0	0	0.893611	0	1.00239	2	1478963	1348.71	0	0	0	0	0.341841	0.233938	0.400685	0	0	0.296967	0.22431	0.384193	0	0	0.284744
539	0.209606	0.0457301	0.00721094	0	0.947059	0	0.992789	0	1065874	1348.72	0	0	0	0	0.228157	0.198492	0.312553	0	0	0	0.202746	0.31925	0	0	0
540	0.377332	0.185757	0.791927	0	0	0.0224258	0.185757	1	1156612	1417.92	0	0	0	0	0.582596	0.23284	0.369737	0	0	0.245427	0.259549	0.412149	0	0	0.27358
541	0.79364	0.662613	0.113417	0.00653482	0.143516	0.0734892	0.812664	8	1914270	7320.56	0	1	0	0	1.02292	0.42347	0.506488	0.333704	0	0.497073	0.451208	0.539664	0.355562	0	0.529632
542	0.885179	0.762807	0.109685	0.0317193	0.093328	0.00423985	0.887855	6	2668352	9217.45	1	2	3	2	0.802911	0.461032	0.566258	0.451329	0.405312	0.475376	0.449925	0.552616	0.440456	0.395547	0.463923
543	0.900644	0.891509	0.0321193	0.00290979	0.0435752	0.0309313	0.937994	5	2849576	9276.76	1	2	0	0	0.473858	0.463777	0.578249	0.453287	0	0.456165	0.394987	0.49248	0.386053	0	0.388505
544	0.902429	0.255053	0.50032	0.0722885	0.176556	6.36263e-07	0.503898	5	2186962	11554.8	0	1	1	2	1.19104	0.490225	0.541018	0.344594	0.358445	0.456391	0.525441	0.579882	0.369348	0.384194	0.489176
545	0.696371	0.762573	0.0321214	0.00640259	0.0522155	0.146363	0.821191	3	2588499	10018.7	0	1	0	2	0.784901	0.443349	0.529208	0.322972	0.303568	0.376472	0.456814	0.54528	0.332781	0.312788	0.387905
546	0.74845	0.826295	0.112337	0	0.0599551	0	0.88625	2	2790739	7429.74	1	4	1	0	0.571981	0.418859	0.549194	0.491743	0.259914	0.34637	0.391626	0.513488	0.459772	0.243016	0.32385
547	0.7023	0.628278	0.289438	0	0.0420929	0.0415234	0.67037	3	2000000	3131.64	1	0	1	0	0.916308	0.331965	0.496743	0.323658	0.255811	0.37727	0.35479	0.530898	0.345912	0.273401	0.403211
548	0.897441	0.182333	0	0.0157563	0	0.802499	0.198089	1	2226948	4260.96	0	0	2	0	0.552282	0.381301	0.542759	0	0.323443	0.304785	0.33772	0.480724	0	0.286475	0.269949
549	0.22252	0.759874	0.0682135	0	0.0919504	0.0804318	0.851824	1	2209909	4793.18	0	0	0	0	0.813981	0.277125	0.382253	0	0	0.215072	0.383254	0.528643	0	0	0.297437
550	0.3148	0	0.726973	0	0.0562268	0.216683	0.0562268	2	1341074	4306.28	1	1	0	0	0.725026	0.294224	0.367048	0.314935	0	0.278938	0.362458	0.45217	0.387972	0	0.343627
551	0.00695779	0	0	0	0	1	0	0	1000000	2634.86	0	0	0	0	4.5319e-08	0.100286	0.131231	0	0	0	0.00506631	0.00662962	0	0	0
552	0	0	0	0	0	0	0	0	1000000	809.769	1	0	0	0	0	0	0	0	0	0	0	0	0	0	0
553	0.304084	0.155773	0.78142	0	0	0.0628063	0.155773	1	1119346	809.769	0	0	1	0	0.656198	0.191442	0.347376	0	0.207509	0.232536	0.232032	0.421027	0	0.251506	0.281839
554	0.427006	0.0572142	0.516527	0.0242222	0.000422787	0.401716	0.0818592	0	1251258	1324.91	0	0	0	1	0.964691	0.236074	0.389135	0	0.22589	0	0.289425	0.477077	0	0.27694	0
555	0.646928	0	0.052905	0	0	0.945221	0	0	1000685	1738.11	0	0	0	0	0.208752	0.280469	0.407577	0	0	0	0.211387	0.307187	0	0	0
556	0.186104	0	0	0	0	1	0	0	993691	804.846	0	0	0	0	1.07881e-07	0.169065	0.297952	0	0	0	0.004665	0.00822137	0	0	0
557	0	0	0	0	0	0	0	0	696131	564.834	0	0	0	0	0	0	0	0	0	0	0	0	0	0	0
558	0	0	0	0	0	0	0	0	654129	501.664	0	0	0	0	0	0	0	0	0	0	0	0	0	0	0
559	0	0	0	0	0	0	0	0	993973	804.971	0	0	0	0	0	0	0	0	0	0	0	0	0	0	0
560	0	0	0	0	0	0	0	0	953351	774.932	0	0	0	0	0	0	0	0	0	0	0	0	0	0	0
561	0	0	0	0	0	0	0	0	145025	131.407	0	0	0	0	0	0	0	0	0	0	0	0	0	0	0
562	0.100013	0	0	0	0.383332	0.616668	0.383332	1	1022289	1284.68	0	0	0	0	0.665672	0.162957	0.256984	0	0	0.176099	0.261742	0.412769	0	0	0.28285
563	0.135543	0	0	0.132102	0.777447	0.0988574	0.909549	1	1063425	1348.72	0	0	0	0	0.691877	0.177997	0.280113	0	0	0.190003	0.267547	0.421038	0	0	0.285594
564	0.024978	0.867904	0.132096	0	0	0	0.867904	1	1181689	1348.72	0	0	0	0	0.390352	0.116622	0.188581	0	0	0.124489	0.231877	0.37495	0	0	0.247517
565	0.440197	0.565813	0.0175605	0	0.404333	0.0118697	0.970146	1	1929592	2116.87	0	0	0	0	0.811965	0.267691	0.437981	0	0	0.255066	0.311966	0.51042	0	0	0.297253
566	0.678815	0.824384	0.0359496	0.0222193	0.0465787	0.0688167	0.893182	4	2714893	5913.42	0	4	1	1	0.690357	0.386039	0.532225	0.453845	0.301637	0.401971	0.38767	0.534473	0.455762	0.302911	0.403669
567	0.807255	0.755141	0.11847	0.0238278	0.0846322	0.0186561	0.863601	8	3222291	8111.77	4	4	0	5	0.837107	0.436346	0.580392	0.563612	0.396081	0.499191	0.440325	0.585685	0.568752	0.399693	0.503743
568	0.47585	0.359671	0.403501	0.217362	0.0201193	0.000407049	0.597152	2	2058227	10261.4	0	0	0	0	1.1475	0.405514	0.453979	0	0	0.309291	0.505331	0.565725	0	0	0.385422
569	0.640553	0.329173	0.146421	0.0655254	0.389831	0.0692321	0.78453	3	2555588	9896.87	1	2	0	1	1.37777	0.432857	0.516592	0.416269	0.249993	0.36869	0.524203	0.625609	0.504115	0.302749	0.446494
570	0.691509	0.866702	0.0897214	0.0431605	0	0	0.909862	5	2237169	5271.63	0	2	3	1	0.475959	0.376825	0.509107	0.383409	0.360374	0.427006	0.343228	0.463716	0.349225	0.328244	0.388935
571	0.39676	0.743808	0.0364414	0	0.142741	0.0323788	0.886549	2	2000000	2650.32	0	0	0	0	0.729786	0.275989	0.430658	0	0	0.29555	0.32141	0.501533	0	0	0.34419
572	0.709545	0.322761	0	0	0	0.679276	0.322761	0	2017223	4133.43	0	0	0	0	0.627687	0.356823	0.499106	0	0	0	0.346053	0.484042	0	0	0
573	0.457972	0.835118	0	0	0.149713	0.0151691	0.984831	3	2128127	4271.72	0	0	0	0	0.498319	0.322479	0.453483	0	0	0.339025	0.329358	0.463157	0	0	0.346257
574	0.343201	0.609863	0.283062	0.0458087	0	0.061266	0.655672	1	1920459	890.774	0	0	1	0	0.971168	0.202158	0.411062	0	0.213883	0.239678	0.262196	0.533142	0	0.277404	0.31086
575	0.194098	0.0692251	0.930775	0	0	0	0.0692251	1	1290193	809.769	0	0	0	0	0.25163	0.171117	0.322042	0	0	0.207849	0.182591	0.343635	0	0	0.221785
576	0.0304429	0	1	0	0	0	0	0	1000000	809.769	0	0	0	0	0	0.107686	0.189797	0	0	0	0	0	0	0	0
577	0.576675	0.0467091	0.847852	0	0.105557	0	0.152266	0	1402921	809.769	0	0	0	0	0.520391	0.224658	0.431978	0	0	0	0.218963	0.421028	0	0	0
578	0.505528	0.172731	0.501227	0.0899523	0.236652	0	0.499336	1	1475464	809.769	2	0	0	0	1.20722	0.217383	0.423415	0.354527	0	0.264045	0.270231	0.526352	0.440716	0	0.328237
579	0.525128	0	0.156905	0	0.0253789	0.751588	0.0253789	1	1000000	809.769	0	0	1	0	0.598472	0.21946	0.386798	0	0.237879	0.266568	0.226751	0.39965	0	0.245782	0.275425
580	0.0462431	0	0	0	0	1	0	0	1000000	809.769	0	0	0	0	4.11244e-07	0.11955	0.210708	0	0	0	0.0065285	0.0115065	0	0	0
581	0.0877207	0	0.799695	0	0.200305	0	0.200305	0	1013712	809.769	0	0	0	0	0.500825	0.140302	0.248155	0	0	0	0.216875	0.383591	0	0	0
582	0.0922137	0	1	0	0	0	0	0	1044491	809.769	0	0	0	0	0	0.142065	0.253221	0	0	0	0	0	0	0	0
583	0	0	0	0	0	0	0	0	1000000	809.769	0	0	0	0	0	0	0	0	0	0	0	0	0	0	0
584	0	0	0	0	0	0	0	0	1000000	809.769	0	0	0	0	0	0	0	0	0	0	0	0	0	0	0
585	0	0	0	0	0	0	0	0	570036	471.086	0	0	0	0	0	0	0	0	0	0	0	0	0	0	0
586	0	0	0	0	0	0	0	0	281657	371.744	0	0	0	0	0	0	0	0	0	0	0	0	0	0	0
587	0	0	0	0	0	0	0	0	855786	1135.41	0	0	0	0	0	0	0	0	0	0	0	0	0	0	0
588	0.0965409	0	0.458096	0.1283	0.413644	0	0.541944	0	1061756	1348.72	1	0	0	0	0.986218	0.16352	0.257227	0.197076	0	0	0.292338	0.459866	0.352329	0	0
589	0.0280416	0	1	0	0	0	0	2	1366383	1540.42	0	0	0	0	0	0.124138	0.201486	0	0	0.152388	0	0	0	0	0
590	0.362642	0.370005	0.530596	0.0213329	0.0780652	0	0.469404	3	2000000	2586.6	0	0	0	0	0.985302	0.26821	0.421086	0	0	0.31981	0.344348	0.540621	0	0	0.410596
591	0.603609	0.657005	0.269429	0.00751523	0.0590646	0.00716365	0.723585	0	2019095	2667.25	1	0	0	0	0.868563	0.307004	0.479445	0.311633	0	0	0.336245	0.52511	0.341315	0	0
592	0.6052	0.400052	0.5365	0	0.0508178	0.0126304	0.45087	1	2001727	2858.42	0	0	0	0	0.907212	0.312595	0.478708	0	0	0.276195	0.345887	0.529692	0	0	0.305611
593	0.766732	0.322588	0.618164	0.000584344	0.0586725	0.00411229	0.381845	5	2030683	3752.87	1	0	0	0	0.855632	0.355097	0.509732	0.330838	0	0.438172	0.36497	0.523906	0.340037	0	0.450356
594	0.444773	0.367475	0.625904	0.00662054	0	0	0.374096	2	2027190	2803.59	0	0	0	0	0.694371	0.288024	0.444658	0	0	0.304112	0.321952	0.497037	0	0	0.339936
595	0.0119336	0	0.439163	0	0	0.560837	0	0	1435366	2673.61	0	0	0	0	0.685726	0.115188	0.164802	0	0	0	0.317141	0.45374	0	0	0
596	0.178109	0	0	0	0	0.999831	0	0	1427127	4436.6	0	0	0	0	0.000168834	0.257091	0.323446	0	0	0	0.0451109	0.0567538	0	0	0
597	0	0	0	0	0	0	0	0	1942935	1829.06	0	0	0	0	0	0	0	0	0	0	0	0	0	0	0
598	0.697031	0.906497	0	0.0575485	0.0185786	0.017376	0.982624	1	2179875	809.769	0	0	1	0	0.397766	0.23556	0.506773	0	0.25533	0.286124	0.204737	0.440461	0	0.22192	0.248684
599	0.093851	0.262635	0.273117	0.225713	0.173752	0.0647836	0.6621	0	1445473	809.769	1	0	0	0	1.52296	0.142692	0.276477	0.195688	0	0	0.286392	0.554909	0.39276	0	0
600	0.0562021	0.184232	0.815768	0	0	0	0.184232	0	1000000	837.153	0	0	0	0	0.47775	0.126589	0.221236	0	0	0	0.216151	0.377762	0	0	0
601	0.506965	0.00539091	0.896611	0	0	0.097998	0.00539091	0	1314724	855.806	0	0	0	0	0.353637	0.220614	0.411386	0	0	0	0.201617	0.375962	0	0	0
602	0.286822	0	1	0	0	0	0	0	1007073	809.769	0	0	0	0	2.02e-10	0.188665	0.333129	0	0	0	0.000971911	0.00171612	0	0	0
603	0.16733	0	0.356218	0	0.00101655	0.645916	0.00101655	0	1000000	809.769	0	1	0	0	0.657019	0.164885	0.290611	0.226125	0	0	0.232104	0.409084	0.318309	0	0
604	0.382001	0.0272713	0.481933	0.0898186	0.245323	0.156037	0.362413	2	1166869	809.769	1	1	0	0	1.30106	0.202677	0.371719	0.330543	0	0.292762	0.275336	0.504979	0.449042	0	0.397717
605	0.345293	0	0.942192	0	0.0578085	0	0.0578085	0	1144948	809.769	0	0	0	0	0.220894	0.197622	0.360684	0	0	0	0.17674	0.322571	0	0	0
606	0.314047	0	0.442133	0	0.191226	0.366641	0.191226	1	1265676	809.769	0	0	0	0	1.04507	0.192991	0.361425	0	0	0.234418	0.26066	0.488152	0	0	0.316612
607	0.0124899	0	1	0	0	0	0	0	1000000	809.769	0	0	0	0	0	0.0861843	0.1519	0	0	0	0	0	0	0	0
608	0	0	0	0	0	0	0	0	1000000	809.769	0	0	0	0	0	0	0	0	0	0	0	0	0	0	0
609	0	0	0	0	0	0	0	0	957042	780.345	0	0	0	0	0	0	0	0	0	0	0	0	0	0	0
610	0.0284959	0.302783	0.697217	0	0	0	0.302783	1	657682	878.693	0	0	0	0	0.613204	0.108142	0.167373	0	0	0.128658	0.232916	0.360488	0	0	0.277104
611	0.387409	0.174815	0.825185	0	0	0	0.174815	1	1519823	1225.75	0	0	0	0	0.46344	0.225916	0.399173	0	0	0.24705	0.236267	0.417462	0	0	0.258369
612	0.305033	0.372368	0.43198	0	0.195653	0	0.56802	0	956790	380.029	0	0	0	0	1.04964	0.157831	0.333844	0	0	0	0.214964	0.45469	0	0	0
613	0.470929	0.468717	0.508991	0	0	0.0213588	0.468717	3	1892904	1784.62	1	0	0	0	0.78106	0.260794	0.443263	0.292883	0	0.341398	0.295958	0.50303	0.332373	0	0.38743
614	0.658573	0.0595404	0.515897	0.0171698	0	0.40763	0.0767102	1	2000000	2663.06	0	0	0	0	0.945009	0.313642	0.488823	0	0	0.282093	0.343275	0.535007	0	0	0.308745
615	0.629965	0.0763349	0.830159	0.0874324	0.00607355	0	0.169841	3	1873142	2650.63	0	0	0	0	0.594967	0.309815	0.475437	0	0	0.367156	0.305419	0.468691	0	0	0.361947
616	0.101218	0	0.340036	0.0746806	0.169799	0.415485	0.244479	0	1994843	2650.32	1	0	0	0	1.22656	0.196144	0.305865	0.19942	0	0	0.365959	0.570674	0.372072	0	0
617	0.182203	0	1	0	0	0	0	0	985878	2331.53	0	0	0	0	0	0.219994	0.295774	0	0	0	0	0	0	0	0
618	0.0809059	0	0	0	0	0.999555	0	0	566601	1695.57	0	0	0	0	0.000445349	0.16575	0.208872	0	0	0	0.0451476	0.0568931	0	0	0
619	0	0	0	0	0	0	0	0	251503	138.951	0	0	0	0	0	0	0	0	0	0	0	0	0	0	0
620	0.148585	1	0	0	0	0	1	0	599612	195.297	0	0	0	0	0	0.110682	0.246827	0	0	0	0	0	0	0	0
621	0.246114	1	0	0	0	0	1	0	728548	393.65	0	0	0	0	1.2e-11	0.150955	0.294738	0	0	0	0.000398896	0.000778839	0	0	0
622	0.69314	1	0	0	0	0	1	2	1758542	1550.09	0	0	1	0	0	0.277233	0.479168	0	0.254973	0.339785	0	0	0	0	0
623	0.382185	0.469713	0.530287	0	0	0	0.469713	1	1384751	1852.3	0	0	1	0	0.691311	0.249861	0.388461	0	0.219714	0.246212	0.289767	0.450503	0	0.254805	0.285535
624	0.5023	0	1	0	0	0	0	0	1000000	859.506	0	0	0	0	1.99996e-12	0.220346	0.382524	0	0	0	0.000311257	0.000540348	0	0	0
625	0.234382	0.0215004	0.0586199	0.0243362	0.209856	0.685688	0.255692	0	1000000	809.769	0	0	0	0	0.925657	0.179378	0.316154	0	0	0	0.252872	0.445688	0	0	0
626	0.34615	0.387966	0.474128	0.0202951	0.117858	1.58185e-05	0.526119	2	1599471	809.769	1	3	0	0	1.05246	0.197745	0.393187	0.383518	0	0.285637	0.26112	0.5192	0.506432	0	0.377181
627	0.481904	0.347819	0.577369	0.0705797	0.00423215	0	0.422631	0	1568049	809.769	0	0	1	1	0.894693	0.214797	0.424936	0	0.276877	0	0.25073	0.496023	0	0.323195	0
628	0.213683	0	0.994913	0	0	0	0	0	1000000	809.769	0	0	0	0	0.00507449	0.175279	0.30893	0	0	0	0.0688076	0.121274	0	0	0
629	0.462364	0	1	0	0	0	0	0	1018928	790.407	0	0	0	0	4.00002e-12	0.211282	0.376503	0	0	0	0.000362354	0.000645711	0	0	0
630	0.0469266	0	1	0	0	0	0	0	986468	799.979	0	0	0	0	9.00002e-12	0.119619	0.210738	0	0	0	0.000445151	0.000784241	0	0	0
631	0	0	0	0	0	0	0	0	690602	564.955	0	0	0	0	0	0	0	0	0	0	0	0	0	0	0
632	0.0792535	0	0.749573	0	0	0.250427	0	1	205417	315.74	0	0	0	0	0.562804	0.107385	0.1567	0	0	0.166148	0.175299	0.255802	0	0	0.271226
633	0.131255	0.485413	0.21061	0	0	0.303977	0.485413	0	1262082	1710.16	0	0	0	0	1.04089	0.187467	0.290389	0	0	0	0.314592	0.487307	0	0	0
634	0	0	0	0	0	0	0	0	1037738	1347.82	0	0	0	0	0	0	0	0	0	0	0	0	0	0	0
635	0.0407986	0	0	0	0	1	0	1	1208374	2648.96	0	0	0	0	-1.8829e-07	0.156266	0.214419	0	0	0.140735	0	0	0	0	0
636	0.000946051	0	0	0	0	0.999997	0	0	302736	820.35	0	0	0	0	2.63645e-06	0.0453628	0.0579209	0	0	0	0.0104226	0.013308	0	0	0
637	0	0	0	0	0	0	0	0	32792	13.148	0	0	0	0	0	0	0	0	0	0	0	0	0	0	0
638	0.526514	0.779554	0	0	0.0619494	0.158497	0.841503	1	1823836	1682.87	1	0	0	0	0.658398	0.264234	0.45151	0.301167	0	0.266744	0.279421	0.47746	0.318476	0	0.282074
639	0.509284	0.80549	0.19451	0	0	0	0.80549	2	1948681	1893.59	1	1	0	0	0.492696	0.269948	0.455377	0.355183	0	0.314586	0.267723	0.451623	0.352255	0	0.311992
640	0.447568	0	0.990684	0.00931585	0	0	0.00931585	0	1199897	1103.77	0	0	0	1	0.0528336	0.228091	0.389521	0	0.228562	0	0.133697	0.22832	0	0.133973	0
641	0.358773	0.00555199	0.385955	0	0	0.608493	0.00555199	0	1000000	809.769	0	0	0	0	0.698558	0.199523	0.35166	0	0	0	0.235689	0.415402	0	0	0
642	0.868518	0.434553	0.176219	0	0.0351277	0.354101	0.46968	2	1908364	809.769	0	2	2	0	1.15335	0.248876	0.517627	0.405889	0.320805	0.359496	0.267164	0.555663	0.435715	0.344379	0.385913
643	0.585762	0.000214207	0.967296	0.0211087	0.0113812	0	0.0327041	1	1837504	809.769	0	0	0	0	0.166352	0.225538	0.464591	0	0	0.27395	0.164644	0.339154	0	0	0.199986
644	0.0428249	0	1	0	0	0	0	1	943926	768.754	0	0	0	0	0	0.115737	0.203638	0	0	0.142451	0	0	0	0	0
645	5.19414e-05	0	1	0	0	0	0	0	305921	92.4188	0	0	0	0	0	0.0122923	0.0281196	0	0	0	0	0	0	0	0
646	0.0186236	0	1	0	0	0	0	0	73724	59.6997	0	0	0	0	0	0.0468248	0.0761325	0	0	0	0	0	0	0	0
647	0.147675	0	0	0	0	1	0	0	369171	876.12	0	0	0	0	1.7031e-08	0.163043	0.216308	0	0	0	0.00300459	0.00398617	0	0	0
648	0.00748075	0	0	0	0	0.999999	0	0	351598	954.825	0	0	0	0	5.18893e-07	0.0790564	0.101253	0	0	0	0.00721474	0.00924037	0	0	0
649	0.0420273	1	0	0	0	0	1	0	508806	531.903	0	0	0	0	0	0.104857	0.172316	0	0	0	0	0	0	0	0
650	0.381883	0.777396	0.162822	0	0.0597825	0	0.837178	1	1970912	1893.59	0	0	1	1	0.6597	0.251202	0.424978	0	0.261234	0.246164	0.28799	0.487214	0	0.299491	0.282214
651	0.103951	0.258695	0.16822	0	0.573085	0	0.83178	0	1293901	1893.59	1	1	0	0	0.968681	0.181446	0.275698	0.238737	0	0	0.317019	0.481694	0.417117	0	0
652	0.385296	0	0.649296	0	0	0.350704	0	2	1000000	1130.77	0	0	0	0	0.647882	0.221054	0.357987	0	0	0.293392	0.251723	0.407654	0	0	0.334097
653	0.546825	0	0.931891	0	0	0.0681087	0	3	1000000	809.769	0	0	0	0	0.248719	0.221692	0.390733	0	0	0.354392	0.18206	0.320882	0	0	0.291038
654	0.489756	0.000768627	0.951338	0	0	0.0478934	0.000768627	0	1146461	809.769	0	0	0	0	0.198507	0.215667	0.393752	0	0	0	0.172081	0.314175	0	0	0
655	0.74122	0	1	0	0	0	0	0	1000807	809.769	0	0	0	0	0	0.239208	0.421692	0	0	0	0	0	0	0	0
656	0.481563	0	0.979833	0	0	0	0	2	730594	601.101	0	0	0	0	0.0199621	0.199056	0.348847	0	0	0.310215	0.0898179	0.157407	0	0	0.139975
657	0.163403	0.279714	0.720286	0	0	0	0.279714	0	543314	872.369	0	0	0	0	0.592683	0.167039	0.246239	0	0	0	0.230519	0.339819	0	0	0
658	0.585587	0.202986	0.215254	0	0.58176	0	0.784745	0	1960887	1893.59	0	0	1	0	0.96944	0.279537	0.4723	0	0.244448	0	0.317081	0.535736	0	0.27728	0
659	0.220702	0	0.125901	0	0.178978	0.695121	0.178978	0	1401577	1893.59	0	0	0	0	0.821624	0.219024	0.339683	0	0	0	0.304235	0.471835	0	0	0
660	0.516849	0.170776	0.69287	0	0	0.151068	0.170776	1	1449963	1077.19	0	0	0	0	0.841576	0.234994	0.423872	0	0	0.265511	0.265454	0.478814	0	0	0.299927
661	0.2852	0	1	0	0	0	0	0	1000000	809.769	0	0	0	0	4.00002e-12	0.188398	0.332052	0	0	0	0.000364589	0.00064259	0	0	0
662	0.354525	0	0.882014	0	0.117986	0	0.117986	0	1000000	809.769	0	0	0	0	0.362894	0.19893	0.350615	0	0	0	0.200094	0.352666	0	0	0
663	0.0362295	0	1	0	0	0	0	0	1000000	809.769	0	0	0	0	0	0.112474	0.198237	0	0	0	0	0	0	0	0
664	0.0195989	0	1	0	0	0	0	0	193222	165.954	0	0	0	0	0	0.0638364	0.108497	0	0	0	0	0	0	0	0
665	0.193461	0	0	0	0.534994	0.465007	0.534994	0	396546	773.387	0	0	0	0	0.690696	0.16899	0.235987	0	0	0	0.232292	0.324386	0	0	0
666	0.0498631	0	0	0	0	1	0	0	732252	1374.26	0	0	0	0	-1.7414e-07	0.139282	0.198004	0	0	0	0	0	0	0	0
667	0.344555	0	1	0	0	0	0	0	1035408	722.266	0	0	0	0	5.99998e-12	0.191854	0.351267	0	0	0	0.000391916	0.000717562	0	0	0
668	0.608316	0	1	0	0	0	0	0	978321	790.826	0	0	0	0	3.00004e-12	0.226312	0.399015	0	0	0	0.000337254	0.000594619	0	0	0
669	0.175414	0	0.979599	0	0.0204011	0	0.0204011	0	1000000	809.769	1	0	0	0	0.0995959	0.166842	0.294059	0.228808	0	0	0.144827	0.255258	0.198617	0	0
670	0.29369	0	1	0	0	0	0	0	1000000	809.769	0	0	0	0	0	0.189785	0.334496	0	0	0	0	0	0	0	0
671	0.0766437	0	1	0	0	0	0	0	352178	294.672	0	0	0	0	0	0.104586	0.181233	0	0	0	0	0	0	0	0
