# Supplementary material for: Relationship between spatial pattern and function of urban land use in Changchun, China
Source: PLoS One. 2023 Sep 8;18(9):e0291121. doi: 10.1371/journal.pone.0291121 (PMC10490841; doi:10.1371/journal.pone.0291121)
Supplement: S3 Table — (XLSX) [file pone.0291121.s003.xlsx]

## Sheet: Sheet1
ID	land use density	Proportion of residential land	Proportion of industrial land	Proportion of commercial land	Proportion of land for public facilities	Proportion of green land	Proportion of living land	Number of public transport stops	Total thermal value	Population	Number of primary and secondary schools	Number of hospitals	Number of hotels	Number of banks	mixed land use function index	NPD	NRD	NAD	NBD	NTD	MPD	MRD	MAD	MBD	MTD
1	0.00378025	0	0	0	0	1	0	0	1918183	1798.45	0	0	0	0	0	0.0588891	0.099524	0	0	0	0	0	0	0	0
2	0	0	0	0	0	0	0	0	2940339	2802.44	0	0	0	0	0	0	0	0	0	0	0	0	0	0	0
3	0.159115	0	0.112507	0	0	0.887493	0	1	1646448	1538.02	0	0	0	0	0.351725	0.144244	0.244	0	0	0.15385	0.175882	0.297518	0	0	0.187595
4	0.21818	0	0.463076	0	0.0512386	0.486208	0.0512386	2	4326862	3784.52	0	0	0	0	0.859363	0.195496	0.33618	0	0	0.197985	0.275408	0.473601	0	0	0.278915
5	0.0535157	0	0	0	1	0	1	2	4000000	3752.37	0	0	0	0	3.9778e-08	0.137286	0.231985	0	0	0.139331	0.00403104	0.00681162	0	0	0.00409109
6	0	0	0	0	0	0	0	0	1402669	1482.89	0	0	0	0	0	0	0	0	0	0	0	0	0	0	0
7	0.315848	0	0.983156	0	0.0168436	0	0.0168436	4	3693703	2962.47	0	0	0	0	0.0854867	0.201703	0.354454	0	0	0.258259	0.145485	0.255661	0	0	0.186277
8	0.230398	0	0.606339	0	0.0086571	0.385003	0.0086571	5	4148442	3764.65	0	0	0	0	0.711964	0.197916	0.337222	0	0	0.252367	0.262407	0.447106	0	0	0.334601
9	0.237913	0.611544	0.0278604	0	0.0311721	0.32983	0.642716	2	7273906	3706.59	2	0	1	0	0.874446	0.198737	0.391175	0.225506	0.154274	0.202317	0.275174	0.541627	0.312238	0.21361	0.280131
10	0.612985	0.285742	0.0361097	0	0.00769977	0.677056	0.293442	2	5682302	3984.06	1	0	0	0	0.779391	0.256374	0.465928	0.240247	0	0.256325	0.272239	0.49476	0.255114	0	0.272187
11	0.213013	0.324874	0.189483	0	0.00822475	0.483286	0.333099	1	4622459	10278	0	0	0	0	1.07136	0.249465	0.339738	0	0	0.16549	0.373587	0.508777	0	0	0.24783
12	0.075817	0	0.784572	0	0	0.215428	0	0	2053475	5852.56	0	0	0	0	0.52106	0.167382	0.214234	0	0	0	0.271012	0.346872	0	0	0
13	0.0428434	0	0.01096	0	0	0.98904	0	0	1169311	3306.1	0	0	0	0	0.0603677	0.125814	0.161354	0	0	0	0.137076	0.175796	0	0	0
14	0.00829758	0.027539	0	0	0	0.972461	0.027539	0	294255	872.825	0	0	0	0	0.12608	0.0598274	0.075813	0	0	0	0.11812	0.149681	0	0	0
15	0.0484045	0.519206	0	0.480793	0	0	1	2	2228862	2489.9	0	0	0	0	0.692409	0.120836	0.195464	0	0	0.135878	0.234999	0.380134	0	0	0.264252
16	0.196153	0.589795	0.0546631	0.0870798	0.142063	0.0876204	0.818938	1	4986407	3991.42	1	0	1	0	1.1734	0.192913	0.339172	0.180694	0.147006	0.162113	0.301699	0.530437	0.28259	0.229906	0.253532
17	0.306148	0.795872	0	0.0169581	0.190667	0	1.0035	1	6353221	1586.63	2	0	2	0	0.566828	0.171211	0.402769	0.24018	0.195402	0.181198	0.199716	0.469825	0.280166	0.227933	0.211365
18	0.381454	0.952433	0	0.00872446	0.0310344	0	0.992191	1	5068712	1548.54	2	0	2	1	0.195558	0.179792	0.40217	0.253754	0.22847	0.191439	0.152135	0.340305	0.21472	0.193324	0.16199
19	0	0	0	0	0	0	0	0	907414	422.172	0	0	0	0	0	0	0	0	0	0	0	0	0	0	0
20	0.173112	0.000102563	0.851951	0	0.0205068	0.127439	0.0206094	5	3996729	9164.48	1	0	0	0	0.479696	0.230165	0.311052	0.175137	0	0.234961	0.296961	0.401322	0.225963	0	0.303148
21	0.292301	0.211596	0.573872	0.00661007	0.150083	0.0578393	0.368289	6	5104616	4479.26	2	1	4	1	1.12999	0.219376	0.376941	0.262744	0.242878	0.280328	0.30761	0.528548	0.368421	0.340564	0.393076
22	0.163657	0.0810079	0.460414	0.00307178	0.0261332	0.429374	0.110213	1	4918157	3752.48	1	0	0	0	1.03672	0.181549	0.323042	0.172695	0	0.154937	0.288022	0.512497	0.273975	0	0.245802
23	0.652125	0.306305	0.224176	0.00676832	0.287382	0.175369	0.600456	8	8197670	3702.84	2	0	3	1	1.39508	0.255651	0.518597	0.290159	0.280728	0.368151	0.309182	0.627188	0.350916	0.33951	0.445239
24	0.655618	0.437734	0.272595	0.00881126	0.0534131	0.228789	0.499958	7	8367637	4541.73	3	2	1	2	1.25157	0.269401	0.521961	0.365343	0.261596	0.35654	0.316665	0.613535	0.42944	0.307491	0.419092
25	0.532688	0.29855	0	0.00439927	0.0180139	0.679117	0.320963	4	5362132	10828.7	1	0	1	1	0.719911	0.317828	0.443382	0.23196	0.224421	0.294309	0.342684	0.478056	0.250101	0.241972	0.317326
26	0.367568	0.694281	0.0833363	0.0109643	0.0651987	0.145118	0.770444	2	6425531	11237.3	2	0	0	0	0.968012	0.292368	0.422802	0.251413	0	0.22556	0.372448	0.538608	0.320275	0	0.287341
27	0.219113	0.0403508	0	0.00900646	0.0235299	0.927193	0.0728872	1	4418842	11237.3	0	0	0	0	0.330266	0.256899	0.338313	0	0	0.166662	0.28465	0.374859	0	0	0.184666
28	0.168942	0.384395	0.0844861	0	0	0.535505	0.384395	0	3619668	8572.09	0	0	0	0	0.91074	0.224976	0.301597	0	0	0	0.342808	0.459559	0	0	0
29	0.332746	0.70215	0.0966462	0.175469	0.0257354	0	0.903354	4	7476185	8915.5	0	0	0	0	0.873675	0.26915	0.428325	0	0	0.261646	0.342613	0.545233	0	0	0.33306
30	0.306581	0.274866	0.514832	0.0532853	0.154684	0.00301728	0.482835	2	7013316	7676.55	1	1	1	4	1.15923	0.254014	0.412992	0.240264	0.245791	0.215558	0.354213	0.575902	0.335039	0.342746	0.300587
31	0.710203	0.485329	0.12262	0.0354448	0.340119	0.016922	0.860893	6	7645404	6784.31	2	6	8	2	1.16241	0.303845	0.52062	0.419193	0.360606	0.349989	0.343674	0.588863	0.474141	0.407875	0.395866
32	0.54346	0.401213	0.00294408	0.0198526	0.132046	0.445072	0.553111	5	4573009	2337.24	0	3	0	1	1.08902	0.21772	0.42822	0.306809	0.189662	0.312755	0.259039	0.509488	0.365035	0.225656	0.37211
33	0.498799	0	0	0	0	1	0	0	3819652	1777.75	0	0	0	0	0	0.199012	0.400693	0	0	0	0	0	0	0	0
34	0.0507613	0	0	0	0	1	0	0	2479638	1156.86	0	0	0	0	5e-12	0.100956	0.203145	0	0	0	0.000318048	0.000639977	0	0	0
35	0	0	0	0	0	0	0	0	640581	2653.74	0	0	0	0	0	0	0	0	0	0	0	0	0	0	0
36	0.220926	0	1	0	0	0	0	1	6366615	16233	1	0	0	0	0	0.282223	0.371419	0.186148	0	0.167006	0	0	0	0	0
37	0.693328	0	0.922602	0	0.00945197	0.0679464	0.00945197	3	5032569	14869.8	1	0	1	0	0.301094	0.367487	0.46613	0.247759	0.201568	0.29254	0.29832	0.378397	0.201127	0.16363	0.237479
38	0.539865	0.147407	0.692785	0.00801171	0.0207421	0.131063	0.176161	5	5291493	5198.63	1	0	1	0	0.921885	0.265445	0.443395	0.232738	0.189347	0.312237	0.303439	0.506861	0.266051	0.21645	0.356929
39	0.669691	0.246504	0.588319	0.0201308	0.0635482	0.0816466	0.330183	5	8057327	3742.25	4	2	2	0	1.1156	0.258037	0.519806	0.384416	0.237637	0.32952	0.293151	0.590541	0.436728	0.269974	0.374361
40	0.635727	0.258843	0.575718	0.0640505	0.0131056	0.0888498	0.335999	8	8000000	3702.84	1	0	2	0	1.11562	0.254028	0.512171	0.242445	0.234565	0.365814	0.292377	0.589491	0.279045	0.269976	0.421039
41	0.542284	0.605092	0.083063	0.0466336	0.00615949	0.25792	0.657885	10	7947894	6820.62	0	0	0	1	1.03447	0.284409	0.491411	0	0.189559	0.37173	0.334245	0.57752	0	0.222775	0.436867
42	0.546319	0.928642	0	0.00300806	0.044722	0.0224497	0.976372	14	9063884	9805.3	0	5	4	0	0.31041	0.312002	0.508762	0.34906	0.268574	0.405102	0.270882	0.44171	0.303055	0.233177	0.351711
43	0.366283	0.50696	0	0.108079	0.158804	0.227457	0.773843	3	7460311	10284.2	1	0	2	0	1.21388	0.285711	0.438499	0.211227	0.204362	0.249405	0.385494	0.591641	0.284997	0.275733	0.336508
44	0.289835	0.11694	0	0	0.0199623	0.863098	0.136902	6	5810164	10359.4	4	1	0	0	0.456165	0.269961	0.388517	0.297904	0	0.279735	0.302374	0.435164	0.333671	0	0.313321
45	0.271333	0.359144	0.00856516	0.43764	0	0.193735	0.796785	6	7832830	9694.38	0	0	2	4	1.08816	0.261178	0.411794	0	0.249517	0.275159	0.369602	0.582744	0	0.353101	0.389387
46	0.487208	0.624805	0.0317047	0.0602412	0.215553	0.0678716	0.900599	8	8673399	9532.55	0	0	4	3	1.08588	0.301066	0.488991	0	0.300186	0.342272	0.367856	0.597472	0	0.366782	0.418204
47	0.572434	0.615215	0.024849	0.006527	0.182607	0.165841	0.804349	5	8000000	9718.36	0	0	0	0	1.032	0.314963	0.498918	0	0	0.316843	0.364963	0.578119	0	0	0.367141
48	0.835473	0.442242	0	0.0999284	0.0365008	0.422379	0.578671	8	6151796	5339.83	2	2	4	4	1.07585	0.298054	0.513521	0.367108	0.355176	0.391675	0.317505	0.547033	0.391065	0.378354	0.417235
49	0.0531847	0.0548289	0	0.235831	0.0861325	0.623228	0.376792	0	4183558	1861.72	0	0	0	0	1.00576	0.115042	0.234238	0	0	0	0.239901	0.488467	0	0	0
50	0	0	0	0	0	0	0	0	3211328	1494.72	1	0	0	0	0	0	0	0	0	0	0	0	0	0	0
51	0.106261	0.280889	0.605823	0	0.0881538	0.0251344	0.369043	2	3208235	9044.1	0	0	0	0	0.96697	0.203056	0.260607	0	0	0.165395	0.352675	0.452632	0	0	0.287264
52	0.469406	0	0.703492	0	0	0.296295	0	4	5300422	16575.3	0	0	2	0	0.607831	0.342518	0.428341	0	0.217436	0.28515	0.365377	0.456928	0	0.231948	0.30418
53	0.720298	0.121668	0.808024	0.0377435	0.0329	0	0.192312	10	8125997	14684.3	2	2	2	0	0.664544	0.369847	0.530484	0.353744	0.242004	0.399069	0.362472	0.519906	0.34669	0.237179	0.391112
54	0.781327	0.306367	0.657188	0.0234084	0	0.0132023	0.329775	8	8163989	5127.67	1	1	4	1	0.783323	0.290147	0.542012	0.303572	0.310555	0.385169	0.290332	0.542358	0.303765	0.310753	0.385415
55	0.780109	0.306486	0.361128	0.0754831	0.19025	0.0684588	0.572219	21	10432956	3702.84	2	6	12	9	1.42458	0.267364	0.576057	0.429148	0.444407	0.490077	0.310803	0.669651	0.498872	0.516611	0.569701
56	0.797302	0.120015	0.136906	2.30408e-05	0.412614	0.333699	0.532652	11	8000000	5064.78	0	1	0	1	1.25843	0.290721	0.542005	0.256567	0.208734	0.419203	0.325858	0.607512	0.287576	0.233962	0.469868
57	0.731192	0.382676	0.0606603	0.0587915	0.0874633	0.410484	0.528931	12	8455244	8594.18	2	1	2	2	1.2828	0.324705	0.537792	0.330433	0.288875	0.419251	0.373698	0.618936	0.38029	0.332462	0.482509
58	0.537377	0.279915	0	0.0775752	0.192251	0.450552	0.549741	10	8842762	8973.77	0	3	1	3	1.23096	0.303909	0.503549	0.305947	0.267468	0.370886	0.373882	0.619488	0.376389	0.329051	0.45628
59	0.651147	0.457959	0	0	0.0602631	0.480114	0.518222	7	8751332	8621.29	0	1	0	1	0.879211	0.315677	0.526943	0.243902	0.19843	0.35593	0.340288	0.568024	0.262917	0.2139	0.383679
60	0.674462	0.625618	0.00507425	0.104994	0.0332635	0.232327	0.763876	10	9491397	8815.26	3	1	5	6	1.00919	0.320242	0.542496	0.347976	0.364565	0.392563	0.354187	0.599999	0.384861	0.403208	0.434174
61	0.393014	0.0136347	0.195688	0.134303	0.45722	0.193038	0.605158	5	5261491	9132.44	0	1	3	1	1.32275	0.282279	0.408982	0.21498	0.247346	0.288413	0.382337	0.553951	0.291182	0.335021	0.390645
62	0.838982	0.249944	0.0245639	0.00694846	0.628593	0.0343368	0.885486	10	8260389	9706.24	2	4	5	3	0.879731	0.346443	0.553367	0.406698	0.355548	0.41458	0.350575	0.559967	0.411548	0.359789	0.419525
63	0.635097	0.435385	0.00793392	0.0131631	0.422686	0.101601	0.871234	5	6787352	8051.13	4	1	0	1	1.05372	0.308393	0.491428	0.36245	0.197196	0.325179	0.350007	0.55774	0.411358	0.223805	0.369058
64	0.081522	0.988492	0	0	0	0	0.988492	0	4318222	6193.58	0	0	0	0	0.0114413	0.172876	0.262706	0	0	0	0.105812	0.160794	0	0	0
65	0	0	0	0	0	0	0	0	643891	500.877	0	0	0	0	0	0	0	0	0	0	0	0	0	0	0
66	0.0677323	0	0.659528	0.340472	0	0	0.340472	3	1152840	2433.56	1	0	0	0	0.641348	0.130674	0.180288	0.138514	0	0.16355	0.229226	0.316257	0.242979	0	0.286896
67	0.71972	0.0413774	0.321346	0.175991	0.0301862	0.430843	0.247555	9	7906884	16775.1	0	0	0	1	1.27078	0.382285	0.526765	0	0.20346	0.388617	0.440671	0.607217	0	0.234534	0.44797
68	0.704379	0.397904	0.437275	0.0903387	0.00364925	0.0729735	0.491892	14	8030549	21906.9	0	1	3	1	1.15709	0.406469	0.525972	0.248741	0.28619	0.431672	0.460169	0.595461	0.281603	0.324	0.488702
69	0.735541	0.422504	0.432928	0.0730362	0.0160789	0.0545579	0.51162	14	8569603	32356	1	7	4	4	1.14266	0.452971	0.540402	0.422883	0.344042	0.436369	0.505707	0.603316	0.472115	0.384096	0.487172
70	0.696216	0.528328	0.246728	0.0684136	0.0162059	0.138759	0.612947	16	10175452	8769.98	2	3	2	1	1.20674	0.322378	0.556416	0.370872	0.265555	0.445027	0.369899	0.638435	0.425541	0.304699	0.510627
71	0.754816	0.639145	0.0364339	0.0152086	0.24625	0.0649387	0.900604	20	8405618	8638.31	1	6	8	5	0.993096	0.327716	0.541287	0.411652	0.390961	0.480162	0.350982	0.579716	0.440877	0.418718	0.514252
72	0.78401	0.514478	0.0436356	0.0312555	0.381183	0.0304216	0.926916	20	10710206	24679	5	13	18	9	1.0608	0.430123	0.58057	0.526252	0.473815	0.484739	0.463896	0.626156	0.567573	0.511018	0.5228
73	0.69708	0.539952	0.00447952	0.0319857	0.35188	0.0726464	0.923817	21	10035852	27050.7	1	10	12	15	1.02511	0.427362	0.554669	0.451819	0.460097	0.476481	0.470617	0.61081	0.49755	0.506666	0.524708
74	0.724944	0.531851	0	0.00944569	0.0347854	0.423884	0.576082	4	8410385	24464.8	1	4	1	6	0.86049	0.420864	0.535926	0.37464	0.331542	0.317879	0.439291	0.559391	0.391043	0.346058	0.331797
75	0.757554	0.611685	0.0114434	0.0709111	0.14833	0.162029	0.830926	36	9583986	16187.6	2	7	14	12	1.11743	0.383778	0.559841	0.438742	0.465355	0.556672	0.422942	0.616973	0.483516	0.512845	0.613481
76	0.662279	0.411812	0.0951075	0.0688292	0.228561	0.200154	0.709202	13	7503455	16676.8	0	1	4	2	1.43264	0.373868	0.509214	0.244938	0.311879	0.417269	0.453412	0.617554	0.29705	0.378233	0.506047
77	0.730989	0.19887	0.181039	0.0237415	0.429549	0.174359	0.652161	9	6685899	7809.43	1	5	10	0	1.38692	0.317003	0.507099	0.392926	0.363216	0.390129	0.372048	0.595152	0.461155	0.426286	0.457872
78	0.641442	0.657054	0.23754	0.0130786	0.0551246	0.0392328	0.725257	5	6216828	7293.84	3	2	2	2	0.960925	0.301619	0.481955	0.363352	0.279571	0.325988	0.333689	0.533199	0.401985	0.309296	0.360649
79	0.067584	0.49242	0	0	0	0.50758	0.49242	0	3179368	5824.01	0	0	0	0	0.693032	0.162441	0.232205	0	0	0	0.290686	0.415526	0	0	0
80	0	0	0	0	0	0	0	0	0	0	0	0	0	0	0	0	0	0	0	0	0	0	0	0	0
81	0.222154	0	1	0	0	0	0	2	2617837	5669.27	0	0	0	0	9.99978e-13	0.217258	0.297834	0	0	0.19888	0.000316453	0.000433819	0	0	0.000289685
82	0.477285	0.0477511	0.891143	0.0192098	0.042673	0	0.109634	9	6009529	15856.7	1	2	0	1	0.458474	0.340156	0.443843	0.29701	0.183604	0.350692	0.336754	0.439404	0.294039	0.181768	0.347184
83	0.905232	0.356135	0.612484	0	0.0235294	0.00831354	0.379665	14	8716683	32885.1	2	1	7	2	0	0.479038	0.571614	0.348551	0.373197	0.459613	0	0	0	0	0
84	0.843983	0.483192	0.354801	0.0220062	0.0514672	0.0891254	0.556666	37	9891921	46671.3	6	13	4	10	1.17125	0.513779	0.579734	0.543335	0.409546	0.575843	0.557641	0.629227	0.58972	0.44451	0.625004
85	0.733549	0.110922	0.720502	0.0527161	0.0798537	0.0363233	0.243492	18	8926136	40747.1	4	2	5	5	0.957488	0.479526	0.545567	0.39327	0.363534	0.46435	0.512552	0.583142	0.420355	0.388572	0.496332
86	0.768169	0.615883	0.140357	0.0436116	0.191115	0.00986524	0.85061	24	11712880	63022.6	6	8	10	7	1.07257	0.540964	0.590684	0.49169	0.419918	0.504763	0.588045	0.642091	0.534483	0.456463	0.548693
87	0.898673	0.367126	0.00412418	0.0646077	0.176563	0.388699	0.608297	15	9590285	50760.7	2	10	7	9	1.24099	0.532982	0.584364	0.49203	0.430148	0.46676	0.577769	0.633468	0.533375	0.466294	0.505982
88	0.893744	0.177579	0	0.0546083	0.393902	0.374976	0.62609	13	8789293	55036.3	6	5	17	7	1.20049	0.54312	0.570975	0.480781	0.475383	0.449738	0.584698	0.614685	0.517587	0.511776	0.484167
89	0.726622	0.461095	0.00122008	0.0387365	0.219772	0.279169	0.719603	9	8942688	45514.3	3	6	4	10	1.18027	0.491807	0.544527	0.434193	0.3945	0.389545	0.555217	0.614734	0.490175	0.445364	0.439771
90	0.740278	0.458818	0.101907	0.117958	0.126784	0.197677	0.70356	32	9632453	22938.5	2	1	17	7	1.42462	0.416313	0.557324	0.331455	0.453512	0.537411	0.490339	0.656423	0.390392	0.534152	0.632969
91	0.723334	0.347191	0.188639	0.133609	0.19568	0.137382	0.67648	20	9211391	17098.3	0	0	11	3	1.54276	0.384595	0.54795	0	0.394053	0.475076	0.464776	0.662188	0	0.476206	0.57412
92	0.660154	0.0144766	0.441878	0.028912	0.294457	0.21639	0.337846	8	5935610	8334.3	3	0	0	0	1.21588	0.314094	0.479847	0.322097	0	0.369279	0.365907	0.559003	0.375231	0	0.430196
93	0.168674	0.0597941	0.619043	0	0.173515	0.145179	0.23331	1	1879043	3665.44	0	0	0	0	1.04939	0.181854	0.2559	0	0	0.156111	0.287207	0.40415	0	0	0.24655
94	0.00525846	1	0	0	0	0	1	0	157503	294.7	0	0	0	0	0	0.0406902	0.0578578	0	0	0	0	0	0	0	0
95	0.0158245	0	1	0	0	0	0	0	1301922	2781.64	0	0	0	0	0	0.0939374	0.129212	0	0	0	0	0	0	0	0
96	0.288765	0.386114	0.558243	0	0.0112926	0.0438687	0.397407	5	7208766	10750.5	0	0	0	0	0.880658	0.272222	0.409663	0	0	0.267023	0.35974	0.541367	0	0	0.35287
97	0.542249	0.683955	0.0828511	0.0197704	0.0628858	0.151679	0.766612	20	8002912	12704.6	1	1	4	3	1.00377	0.332254	0.492251	0.277078	0.308327	0.442056	0.387552	0.574177	0.323193	0.359642	0.515628
98	0.78098	0.625799	0.039755	0.0627023	0.210979	0.0612369	0.89948	26	9034880	37758	6	9	8	7	1.0945	0.477906	0.55586	0.502318	0.408668	0.517099	0.51998	0.604797	0.546541	0.444646	0.562623
99	0.771972	0.50068	0.0797137	0.119845	0.180231	0.120142	0.800757	39	12908005	61515.8	5	11	11	11	1.36566	0.538366	0.605955	0.50901	0.448429	0.570607	0.620888	0.698837	0.587032	0.517165	0.658071
100	0.767505	0.466475	0.0214403	0.126203	0.283971	0.101341	0.876649	36	18316853	90661.9	7	18	32	23	1.2888	0.592321	0.660401	0.568265	0.563052	0.558491	0.674269	0.751768	0.646885	0.640951	0.635759
101	0.764114	0.407476	0.00571205	0.12867	0.334104	0.124635	0.87025	55	14595094	111356	10	16	44	27	1.28498	0.622871	0.623256	0.573229	0.599504	0.620227	0.709304	0.709742	0.652774	0.682694	0.706293
102	0.886657	0.348207	0.00777617	0.0235606	0.288849	0.33219	0.660617	35	10390861	84560.3	6	7	14	4	1.21822	0.603477	0.594192	0.500288	0.441514	0.574945	0.653361	0.643308	0.541642	0.47801	0.62247
103	0.826959	0.581671	0.0192485	0.103235	0.196734	0.103354	0.88164	52	12717612	78927	5	17	21	17	1.18008	0.582918	0.614182	0.560754	0.523003	0.623796	0.63711	0.671281	0.612885	0.571625	0.681787
104	0.803527	0.590985	0.175283	0.11601	0.0668159	0.0523828	0.77381	25	11071961	25606.6	3	6	4	6	1.20124	0.436786	0.589022	0.445252	0.37191	0.51571	0.482976	0.651311	0.492338	0.41124	0.570247
105	0.796058	0.210358	0.398294	0.0323698	0.300594	0.0603536	0.543322	7	7556998	8596.35	2	2	2	3	1.33639	0.3317	0.534132	0.362699	0.312008	0.374267	0.377566	0.607989	0.412852	0.355152	0.426019
106	0.325795	0.179021	0.00802972	0	0.492641	0.32226	0.671662	4	4412469	7887.48	2	0	1	0	1.0604	0.259658	0.373449	0.243943	0.166887	0.260268	0.348765	0.501607	0.327658	0.224159	0.349585
107	0	0	0	0	0	0	0	0	901398	1999.16	0	0	0	0	0	0	0	0	0	0	0	0	0	0	0
108	0.0243495	0.613479	0	0.135764	0	0.250757	0.749243	2	2107325	3809.06	0	0	0	0	0.917715	0.113177	0.162323	0	0	0.114433	0.280422	0.402193	0	0	0.283534
109	0.246615	0.772077	0.010177	0	0.0730144	0.146037	0.845091	6	6380504	11004.3	0	1	0	0	0.718447	0.263224	0.381982	0.191338	0	0.268666	0.34389	0.499042	0.249974	0	0.351
110	0.805061	0.372529	0.135021	0.176596	0.251939	0.0658611	0.801064	29	9250853	59006	5	4	8	6	1.47088	0.538408	0.563414	0.445465	0.404741	0.53546	0.625963	0.655035	0.517905	0.470559	0.622535
111	0.806451	0.532219	0.011064	0.075509	0.21755	0.165202	0.825278	47	14989461	75841.1	3	14	22	13	1.20988	0.573523	0.63594	0.522459	0.509154	0.604421	0.634734	0.703812	0.57822	0.563495	0.668929
112	0.749112	0.554198	0.0239692	0.0891687	0.213535	0.119736	0.856902	47	15293496	107585	9	18	30	23	1.2159	0.614477	0.627463	0.575802	0.554489	0.593378	0.693575	0.708233	0.649922	0.625866	0.66976
113	0.752993	0.367713	0.00038945	0.22877	0.289185	0.114564	0.885667	65	18477366	141325	14	32	74	31	1.31539	0.658693	0.658693	0.658693	0.658693	0.644313	0.757266	0.757266	0.757266	0.757266	0.740734
114	0.843189	0.622494	0.0487885	0.135335	0.0704308	0.148096	0.82826	71	16048914	136557	12	29	39	20	1.18281	0.6718	0.654135	0.658374	0.586654	0.677589	0.731118	0.711894	0.716507	0.638454	0.737418
115	0.817585	0.794342	0.0147606	0.0579018	0.0552594	0.0827881	0.907503	55	12582118	92797.8	7	19	19	19	0.77636	0.605268	0.610797	0.583005	0.521515	0.630804	0.59749	0.602947	0.575512	0.514813	0.622697
116	0.71295	0.370271	0.339659	0.153171	0.0918996	0.0443853	0.615342	26	7915372	33889.6	6	6	3	1	1.37964	0.454686	0.525663	0.464361	0.287057	0.50545	0.536276	0.61999	0.547687	0.338567	0.59615
117	0.613782	0.470487	0.0818397	0.119303	0.226193	0.103959	0.815984	14	8571972	10418.4	4	3	5	2	1.38478	0.326125	0.516534	0.390907	0.318028	0.417067	0.399692	0.633053	0.479088	0.389769	0.511149
118	0.591207	0.294468	0.412074	0.0341776	0.0309216	0.230321	0.359567	5	6664756	8596.35	1	0	0	0	1.2864	0.307924	0.480514	0.238084	0	0.319409	0.373984	0.583599	0.289161	0	0.387933
119	0.130926	0	0.818889	0	0	0.180531	0	2	3761775	8094.56	0	0	0	0	0.472662	0.208082	0.285713	0	0	0.174255	0.286825	0.393832	0	0	0.240196
120	0	0	0	0	0	0	0	0	660492	1462.02	0	0	0	0	0	0	0	0	0	0	0	0	0	0	0
121	0.00204771	0	0	1	0	0	1	0	42035	122.945	0	0	0	0	-1.0648e-07	0.025833	0.0328507	0	0	0	0	0	0	0	0
122	0.221013	0.512631	0.161091	0.013095	0.249921	0.0649852	0.775647	5	4025605	5628.28	0	1	0	0	1.21762	0.216585	0.331236	0.186166	0	0.249757	0.33182	0.50747	0.285216	0	0.38264
123	0.527747	0.620613	0.100226	0.170932	0.0971776	0.0100868	0.888722	22	8078821	21074.8	4	5	4	8	1.10147	0.374522	0.490082	0.400832	0.35042	0.449658	0.450157	0.589054	0.481781	0.421188	0.540467
124	0.811763	0.478968	0.0355648	0.0293457	0.26556	0.192242	0.773874	35	8816482	78919.8	4	9	4	9	1.2439	0.580209	0.557835	0.489371	0.398135	0.562399	0.64554	0.620648	0.544475	0.442966	0.625726
125	0.770268	0.452334	0.392499	0.0348731	0.096111	0.0249426	0.583318	29	10246007	70095.9	9	11	7	12	1.16014	0.555922	0.571642	0.537915	0.432052	0.529579	0.61586	0.633274	0.595911	0.478635	0.586676
126	0.600611	0.445469	0.00743806	0.251461	0.182355	0.113757	0.879286	47	13816296	104625	15	20	58	28	1.30141	0.577414	0.578857	0.581381	0.592189	0.561491	0.700556	0.702306	0.705369	0.718482	0.681237
127	0.748948	0.554246	0.113945	0.147586	0.132378	0.0519382	0.83421	37	14158010	96391.4	9	17	20	18	1.27826	0.597796	0.615444	0.570364	0.510207	0.558899	0.683274	0.703445	0.651919	0.583161	0.638816
128	0.750631	0.349642	0.134835	0.194634	0.029338	0.291441	0.573614	15	10166296	32628.7	2	2	5	6	1.41899	0.456233	0.566855	0.35741	0.374449	0.446221	0.534964	0.664676	0.419088	0.439067	0.523224
129	0.645685	0.0815063	0.630909	0.16645	0.118503	0.00391666	0.366459	14	6944374	19607.7	1	1	0	2	1.06784	0.38685	0.496293	0.28944	0.235478	0.422384	0.438697	0.562808	0.328231	0.267037	0.478993
130	0.339549	0.371203	0.344071	0.249594	0.0128306	0.0229713	0.633628	12	6240518	12186.1	0	0	3	0	1.22394	0.292497	0.411487	0	0.221919	0.346092	0.40303	0.566984	0	0.30578	0.476877
131	0.496612	0.00908826	0.891252	0.00284185	0	0.0987609	0.0119301	4	5346520	9325.78	0	0	0	0	0.39063	0.300854	0.435358	0	0	0.289194	0.28333	0.41	0	0	0.27235
132	0.177142	0	0.11585	0	0	0.884224	0	0	3572826	7742.5	0	0	0	0	0.358509	0.221938	0.304199	0	0	0	0.264713	0.36283	0	0	0
133	0.0575279	0.0365327	0.963467	0	0	0	0.0365327	3	2030390	2013.24	0	0	0	0	0.156764	0.119639	0.199384	0	0	0.157007	0.153715	0.256172	0	0	0.201726
134	0.330573	0.0884419	0.578377	0.228745	0.0670398	0.0354009	0.384227	7	4894534	5394.9	2	2	0	0	1.16807	0.236997	0.384654	0.291157	0	0.300443	0.324932	0.527375	0.399188	0	0.411919
135	0.626948	0.203874	0.39241	0.045333	0.167951	0.190636	0.417158	5	6425046	12852.3	0	0	0	1	1.44713	0.345528	0.483172	0	0.19656	0.324131	0.425895	0.595554	0	0.242279	0.399522
136	0.861511	0.45975	0.427094	0.0729062	0.0233154	0.0191122	0.555972	16	9465601	52534.4	3	2	2	5	1.07479	0.531933	0.576338	0.391159	0.34616	0.46937	0.562176	0.609106	0.413399	0.365842	0.496057
137	0.740637	0.527468	0.210794	0.171341	0.0830089	0.00801087	0.781818	18	10059453	38852.7	7	12	10	5	1.21311	0.474993	0.563469	0.525878	0.403285	0.465468	0.537354	0.637446	0.59492	0.456232	0.526579
138	0.73944	0.703377	0.230941	0.0179204	0.017856	0.0354272	0.739153	26	9239850	28090.4	3	14	3	5	0.848244	0.43782	0.5514	0.51125	0.344497	0.510081	0.453106	0.570652	0.5291	0.356525	0.527891
139	0.836239	0.532299	0.0716692	0.0466489	0.0499858	0.297118	0.628934	20	10046313	19036.1	4	2	5	6	1.17787	0.409645	0.580643	0.406365	0.384697	0.492618	0.446272	0.632559	0.442698	0.419093	0.536664
140	0.519155	0.159195	0.600555	0.0679641	0.129884	0.0411379	0.357043	3	7132414	16686.5	0	1	1	0	1.17788	0.351841	0.473106	0.230473	0.187505	0.272129	0.431814	0.580643	0.282859	0.230124	0.333984
141	0.138147	0.0934676	0.586694	0.0784348	0	0.23787	0.171902	1	4363938	8458.31	1	1	0	0	1.07563	0.213224	0.300524	0.196851	0	0.14851	0.356178	0.502008	0.328828	0	0.248077
142	0.012704	0	0.00134141	0	0	0.998659	0	0	4000000	12498	0	0	1	0	0.0102127	0.129457	0.161929	0	0.0741606	0	0.122582	0.153329	0	0.0702219	0
143	0.0835996	0	0.0716111	0	0	0.927461	0	0	764563	1618.91	0	0	0	0	0.258645	0.124391	0.171486	0	0	0	0.164973	0.227433	0	0	0
144	0.0645053	0	1	0	0	0	0	0	665846	706.128	0	0	0	1	-1e-11	0.0947437	0.155263	0	0.111323	0	0	0	0	0	0
145	0.212397	0.0630655	0.00177905	0.0210756	0.828195	0.0883657	0.912336	4	4630549	5330.84	0	0	0	0	0.637415	0.211552	0.339641	0	0	0.233869	0.278442	0.447032	0	0	0.307816
146	0.409036	0.52973	0.244392	0.00316982	0.178399	0.0440125	0.711298	11	6182164	12204.1	0	1	0	0	1.14414	0.306547	0.430081	0.217138	0	0.35478	0.396439	0.556199	0.280812	0	0.458816
147	0.817973	0.809119	0.0752034	0.019871	0.0677882	0.0285417	0.896778	23	11455111	32519.4	6	12	4	8	0.727785	0.465748	0.596705	0.531861	0.390992	0.507326	0.452342	0.57953	0.516553	0.379738	0.492723
148	0.678801	0.421038	0.279783	0.0792198	0.167565	0.0539421	0.667822	13	9389275	41731.8	1	4	1	5	1.37828	0.473132	0.541899	0.368531	0.313806	0.419848	0.564783	0.646871	0.439919	0.374593	0.501177
149	0.634755	0.769638	0.143305	0.0117549	0.0516219	0.0165451	0.833015	12	9027909	18483.3	2	6	5	1	0.753021	0.379557	0.527683	0.407586	0.308587	0.404685	0.39612	0.550711	0.425373	0.322053	0.422345
150	0.571869	0.412766	0.00663563	0.00618162	0.0389184	0.536406	0.457866	5	8582205	17459.3	0	0	2	0	0.890415	0.364554	0.507632	0	0.228439	0.316765	0.407226	0.567052	0	0.255178	0.353843
151	0.214764	0.259287	0.589786	0.018301	0.0206042	0.111979	0.298192	4	5551726	8641.69	1	1	1	0	1.05978	0.23937	0.356388	0.219808	0.150376	0.234518	0.356766	0.531172	0.32761	0.224125	0.349534
152	0.227801	0.0815452	0.830766	0	0.066804	0.0209595	0.148349	1	4522267	3239.07	1	0	1	0	0.620214	0.190075	0.3436	0.187579	0.152608	0.16829	0.244158	0.441367	0.240952	0.19603	0.216175
153	0.526148	0.0530989	0.280608	0.0265213	0.0632627	0.559589	0.142883	2	4727409	4682.56	2	0	1	1	1.10825	0.256938	0.428309	0.274998	0.223729	0.24672	0.309535	0.515988	0.331293	0.269528	0.297226
154	0.0800168	0	0.219172	0	0.0548974	0.725931	0.0548974	0	3703535	2989.22	0	0	0	0	0.724525	0.143422	0.251637	0	0	0	0.24879	0.436508	0	0	0
155	0.0230534	0	1	0	0	0	0	0	3692592	2926.17	0	0	0	0	0	0.104518	0.184222	0	0	0	0	0	0	0	0
156	0	0	0	0	0	0	0	0	2668413	2187.19	0	0	0	0	0	0	0	0	0	0	0	0	0	0	0
157	0	0	0	0	0	0	0	0	1161927	1533.77	0	0	0	0	0	0	0	0	0	0	0	0	0	0	0
158	0.135122	0.141267	0.761939	0.0229167	0.0738844	0	0.238068	4	4605645	4993.6	1	0	0	0	0.762655	0.185872	0.302921	0.164618	0	0.208866	0.286494	0.466906	0.253733	0	0.321934
159	0.435553	0.496535	0.417006	0.00704419	0.0709685	0.00825532	0.574548	6	6868789	7418.5	2	0	0	0	0.974617	0.27496	0.448544	0.262309	0	0.30972	0.336293	0.548597	0.32082	0	0.378806
160	0.665117	0.216785	0.62447	0.0251215	0.0299072	0.104963	0.271814	10	7905553	11925	1	0	0	0	1.05958	0.344167	0.516455	0.2452	0	0.391197	0.386659	0.580218	0.275473	0	0.439495
161	0.185032	0.220831	0.675893	0.0141917	0.0232212	0.0658632	0.258244	2	6443277	10459	1	0	0	0	0.925215	0.241888	0.35638	0.178077	0	0.189994	0.361713	0.53292	0.266291	0	0.284111
162	0.0647537	0	0	0	0	0.999745	0	0	4188166	8100.18	0	0	0	0	0.000255232	0.17453	0.24612	0	0	0	0.0437308	0.0616687	0	0	0
163	0.296395	0.886657	0.02162	0.0517017	0.024677	0.0153441	0.963036	1	4953507	2208.48	1	0	1	0	0.498154	0.184468	0.375423	0.200338	0.162988	0.179737	0.210037	0.427459	0.228106	0.185579	0.20465
164	0.409623	0.540585	0.429094	0	0	0.0303215	0.540585	3	5458017	5095.35	0	0	2	0	0.801564	0.246502	0.417042	0	0.210156	0.256476	0.291547	0.493251	0	0.248559	0.303344
165	0.297708	0.00423175	0.724255	0.00478988	0.041447	0.225719	0.0504686	0	4007073	3288.81	0	1	0	0	0.750279	0.204004	0.356434	0.20056	0	0	0.257037	0.449094	0.252698	0	0
166	0.388837	0.200809	0.611945	0.0484449	0.100627	0.0383269	0.349881	4	5479337	3239.07	2	4	1	1	1.12565	0.217259	0.412049	0.335564	0.207437	0.272037	0.283391	0.537475	0.437708	0.27058	0.354843
167	0.250646	0	0.82417	0	0.0598994	0.114846	0.0598994	1	4284603	3219.71	0	0	0	0	0.576544	0.194379	0.34719	0	0	0.17236	0.239383	0.427573	0	0	0.212265
168	0.0117317	0	1	0	0	0	0	0	3634112	2955.05	0	0	0	0	5.99998e-12	0.0884935	0.154976	0	0	0	0.000420832	0.000736991	0	0	0
169	0.011972	1	0	0	0	0	1	0	131205	107.474	0	0	0	0	5.99998e-12	0.0388416	0.0678975	0	0	0	0.000183778	0.000321255	0	0	0
170	0.0198134	0	0.749573	0	0	0.250427	0	1	205417	315.74	0	0	0	0	0.562804	0.057677	0.0861437	0	0	0.0913924	0.133153	0.198872	0	0	0.210989
171	0.0328137	0.485413	0.21061	0	0	0.303977	0.485413	0	2332130	3094.74	0	0	0	0	1.04089	0.115771	0.179381	0	0	0	0.27475	0.42571	0	0	0
172	0.0492251	0	0	0	0	1	0	1	2231879	5300.26	0	0	0	0	0	0.146572	0.196354	0	0	0.114741	0	0	0	0	0
173	0.0105068	1	0	0	0	0	1	0	541598	545.051	0	0	0	0	0	0.0564167	0.0936725	0	0	0	0	0	0	0	0
174	0.380408	0.75211	0.117457	0	0.0755899	0.054843	0.8277	4	7037332	7363.64	3	2	1	1	0.820241	0.265318	0.436254	0.31886	0.206304	0.27055	0.321506	0.528643	0.386388	0.249995	0.327847
175	0.434616	0.00114579	0.771729	0.00239837	0	0.224727	0.00354416	5	4199897	3854.07	0	0	0	1	0.557688	0.233312	0.396425	0	0.179355	0.29576	0.248318	0.421922	0	0.190891	0.314783
176	0.671314	0.140738	0.717547	0.00460465	0.0138444	0.123265	0.159188	3	5893136	3239.07	0	2	2	0	0.856207	0.249039	0.480998	0.29227	0.237781	0.29019	0.264655	0.511159	0.310597	0.252691	0.308387
177	0.13111	0	0.981482	0	0	0	0	3	1980442	1462.27	0	0	0	0	0.0183455	0.135705	0.243458	0	0	0.192912	0.0829985	0.148901	0	0	0.117987
178	0.0046559	0	1	0	0	0	0	0	73724	59.6997	0	0	0	0	2.1e-11	0.0264804	0.0464225	0	0	0	0.000217009	0.000380436	0	0	0
179	0.0408509	0.279714	0.720286	0	0	0	0.279714	0	543658	874.426	0	0	0	0	0.592683	0.0891582	0.131661	0	0	0	0.174007	0.256958	0	0	0
180	0.262403	0.113247	0.146565	0	0.46081	0.279378	0.574057	0	4491262	5934.83	0	0	1	0	1.2414	0.2291	0.355353	0	0.158099	0	0.337878	0.524077	0	0.233166	0
181	0.43873	0.050296	0.909546	0	0	0.0444918	0.050296	1	4463692	3400.05	0	0	0	0	0.375089	0.226648	0.403458	0	0	0.198253	0.217939	0.387956	0	0	0.190636
182	0.214965	0	0.947192	0	0.0528084	0	0.0528084	0	4000000	3239.07	1	0	0	0	0.206703	0.187339	0.328422	0.184879	0	0	0.185512	0.32522	0.183076	0	0
183	0.0240606	0	1	0	0	0	0	0	545400	460.625	0	0	0	0	9.00002e-12	0.0665417	0.115433	0	0	0	0.000292636	0.00050765	0	0	0
184	0	0	0	0	0	0	0	0	587699	475.169	0	0	0	0	0	0	0	0	0	0	0	0	0	0	0
